# Supplementary material for: Identification of modules and novel prognostic biomarkers in liver cancer through integrated bioinformatics analysis
Source: FEBS Open Bio. 2020 Oct 27;10(11):2388–403. doi: 10.1002/2211-5463.12983 (PMC7609804; doi:10.1002/2211-5463.12983)
Supplement: Supplementary file 1 — Table S1. Differentially expressed miRNAs for liver cancer. [file FEB4-10-2388-s001.xlsx]

## Sheet: Sheet1
	logFC	AveExpr	t	P.Value	adj.P.Val	B
miR-1269a	3.26628	5.82948	5.57972	4.37323e-08	1.66599e-07	7.64383
miR-10b-5p	2.90644	13.0912	10.4214	8.79851e-23	2.14225e-21	40.8574
miR-224-5p	2.59823	6.29277	9.14146	2.62494e-18	3.76914e-17	30.6836
miR-105-5p	2.59724	2.93114	2.64571	0.00862847	0.0138451	-3.21122
miR-767-5p	2.58726	2.86328	2.00025	0.0465556	0.0646927	-4.36383
miR-183-5p	2.33838	10.1331	6.51781	2.03915e-10	1.13062e-09	12.8395
miR-4652-5p	2.33408	2.53347	1.97906	0.049582	0.0687276	-4.06933
miR-182-5p	1.97682	11.7232	5.96431	5.20235e-09	2.27603e-08	9.68369
miR-96-5p	1.96645	2.81146	7.80928	5.05542e-14	3.87813e-13	20.9924
miR-452-5p	1.89711	7.19789	7.8684	3.05049e-14	2.54967e-13	21.4681
miR-1269b	1.87991	3.3665	2.34971	0.0194035	0.0288222	-4.20355
miR-10b-3p	1.85946	2.54979	8.98864	9.75135e-18	1.24666e-16	29.4342
miR-21-5p	1.52366	17.5332	13.4564	1.35689e-34	1.51972e-32	67.7881
miR-216a-3p	1.4819	2.12592	4.81182	2.37336e-06	7.10738e-06	3.87996
miR-135a-5p	1.45617	1.80896	5.91798	7.79132e-09	3.35626e-08	9.37886
miR-452-3p	1.42097	2.91375	6.73047	5.55141e-11	3.27241e-10	14.1106
miR-93-5p	1.42023	12.2816	11.2658	6.44702e-26	2.77718e-24	47.9973
miR-552-5p	1.41407	2.24353	3.68471	0.000265117	0.000564507	-0.64527
miR-216b-5p	1.37788	3.37214	3.36098	0.000855886	0.00169363	-1.79754
miR-184	1.28986	1.96217	3.68857	0.000261169	0.000562517	-0.559441
miR-9-5p	1.27873	7.92602	3.99774	7.54872e-05	0.000173249	0.467646
miR-552-3p	1.2518	1.9192	3.3496	0.000908292	0.00176453	-1.73249
miR-1251-5p	1.25164	1.48742	2.89217	0.00421936	0.00724798	-2.52352
miR-1266-5p	1.21912	2.54441	7.12027	4.68822e-12	3.08871e-11	16.5289
miR-4746-5p	1.19743	1.86284	8.4403	5.3125e-16	5.2193e-15	25.4731
miR-891a-5p	1.19573	1.69911	3.2151	0.00143803	0.00268433	-1.91181
miR-500a-3p	1.18637	8.29778	8.56638	2.02674e-16	2.14147e-15	26.4002
miR-589-5p	1.16731	6.42585	10.2714	3.0677e-22	6.87165e-21	39.623
miR-216a-5p	1.14173	3.23775	2.92769	0.00361367	0.00630421	-3.12448
miR-221-3p	1.10778	6.65599	7.47309	4.56e-13	3.192e-12	18.8128
miR-217-5p	1.07056	8.05856	2.09395	0.0368605	0.0522579	-5.18514
miR-1180-3p	1.06208	4.26851	6.15801	1.71816e-09	8.15398e-09	10.7616
miR-34a-5p	1.04615	8.19058	7.83958	3.72791e-14	2.98233e-13	21.271
miR-196b-5p	1.04274	4.38875	3.00307	0.00283173	0.00503418	-2.90821
miR-224-3p	1.04026	2.39682	5.89181	7.94867e-09	3.39791e-08	9.27445
miR-532-5p	1.03143	10.287	8.35888	9.27962e-16	8.66098e-15	24.9025
miR-222-3p	1.02414	4.63032	6.79251	3.76225e-11	2.36726e-10	14.4906
miR-19a-3p	1.02379	5.39041	5.41271	1.04352e-07	3.79461e-07	6.77544
miR-4661-5p	1.00965	2.49752	5.712	2.11395e-08	8.51662e-08	8.32233
miR-215-5p	-1.00432	6.68199	-4.33074	1.85888e-05	4.7751e-05	1.79718
let-7i-3p	-1.00817	5.02524	-7.57534	2.28754e-13	1.64234e-12	19.4896
miR-200a-5p	-1.02475	5.07855	-3.1178	0.00194744	0.00354081	-2.5652
miR-542-5p	-1.02862	1.49349	-11.0033	8.04546e-25	2.81591e-23	45.5073
miR-136-5p	-1.04583	4.20624	-4.18367	3.49327e-05	8.43204e-05	1.1977
miR-381-3p	-1.05731	5.14581	-4.57474	6.27796e-06	1.76666e-05	2.83299
miR-429	-1.06253	3.36919	-3.64328	0.00030356	0.000639074	-0.839461
miR-1468-5p	-1.06661	3.74405	-6.05225	3.16265e-09	1.4211e-08	10.168
miR-29c-5p	-1.0795	4.6626	-8.96981	9.79518e-18	1.24666e-16	29.3852
miR-145-3p	-1.07992	4.46432	-6.77577	4.17679e-11	2.59889e-10	14.3884
miR-127-3p	-1.0893	8.36606	-4.33641	1.81361e-05	4.70195e-05	1.82065
miR-136-3p	-1.08966	3.23767	-4.54509	7.18185e-06	1.99101e-05	2.70439
let-7g-3p	-1.09954	4.67505	-9.41619	3.08537e-19	4.79946e-18	32.7955
miR-3614-5p	-1.12102	1.67798	-9.02883	6.7407e-18	8.9876e-17	29.7576
miR-26b-5p	-1.12958	10.0813	-10.3891	1.1526e-22	2.68939e-21	40.5905
miR-150-5p	-1.13133	8.14304	-4.79878	2.21917e-06	6.68136e-06	3.82926
miR-383-5p	-1.1416	1.94988	-4.47737	1.09172e-05	2.95344e-05	2.34967
miR-99a-3p	-1.14917	2.01325	-9.07057	4.63719e-18	6.49207e-17	30.1236
let-7b-3p	-1.15451	3.90924	-9.1493	2.47074e-18	3.6411e-17	30.7433
miR-1295b-5p	-1.17378	3.52104	-6.29493	8.04245e-10	3.98564e-09	11.5067
miR-378a-3p	-1.18194	9.47227	-6.34289	5.81527e-10	2.9605e-09	11.8172
miR-200b-3p	-1.18264	5.64059	-3.53055	0.000460385	0.00094438	-1.23066
miR-505-3p	-1.18403	5.89031	-7.6895	1.05045e-13	7.74017e-13	20.2536
miR-146b-3p	-1.187	6.94313	-6.05141	3.17211e-09	1.4211e-08	10.1648
miR-30e-3p	-1.22326	12.8433	-11.1321	2.06411e-25	8.25645e-24	46.8458
miR-450b-5p	-1.22896	3.68672	-8.85255	2.38563e-17	2.78324e-16	28.5079
miR-26b-3p	-1.22989	4.79637	-11.7785	6.9782e-28	4.34199e-26	52.4774
miR-122-5p	-1.24067	14.1079	-4.63272	4.81556e-06	1.38293e-05	3.08671
miR-24-1-5p	-1.26777	4.23752	-10.7075	7.89744e-24	2.21128e-22	43.2408
miR-127-5p	-1.28469	6.6269	-5.20955	2.9669e-07	1.0256e-06	5.76593
miR-200a-3p	-1.28719	4.52421	-4.00941	7.20667e-05	0.00016608	0.512116
miR-542-3p	-1.31325	7.80786	-10.2021	5.44687e-22	1.17317e-20	39.0556
miR-758-3p	-1.31769	3.24753	-5.17778	3.48328e-07	1.18221e-06	5.61112
miR-497-5p	-1.32727	4.00081	-9.04234	5.62634e-18	7.68476e-17	29.9318
miR-203a-3p	-1.33817	8.98129	-3.9566	8.91759e-05	0.000203831	0.310226
miR-30c-2-3p	-1.3419	5.28466	-8.16023	3.887e-15	3.5684e-14	23.4933
miR-125b-5p	-1.36246	8.9979	-9.24279	1.19743e-18	1.81233e-17	31.4577
miR-134-5p	-1.37018	7.23337	-4.93117	1.17753e-06	3.68389e-06	4.43802
miR-376c-3p	-1.37511	2.49349	-6.50879	2.17381e-10	1.19347e-09	12.7783
miR-142-5p	-1.40667	5.61707	-7.61093	1.79633e-13	1.30642e-12	19.7269
miR-142-3p	-1.41268	10.2067	-7.76906	6.07657e-14	4.59848e-13	20.7911
miR-455-3p	-1.41483	9.28917	-8.80481	3.42e-17	3.83041e-16	28.153
miR-378c	-1.42355	4.00499	-8.38674	7.57641e-16	7.19117e-15	25.1021
miR-424-3p	-1.43315	2.01174	-12.9423	1.83245e-32	1.71029e-30	62.9272
miR-337-3p	-1.43708	4.46897	-5.87138	8.76324e-09	3.71774e-08	9.17692
miR-335-5p	-1.45604	3.23955	-9.99904	2.88524e-21	5.57149e-20	37.4085
miR-29c-3p	-1.45756	10.7735	-10.1659	7.34405e-22	1.52321e-20	38.7603
miR-758-5p	-1.46773	2.55703	-6.72615	5.74759e-11	3.35276e-10	14.0776
miR-101-3p	-1.48451	14.196	-12.5605	5.8229e-31	4.65832e-29	59.4985
miR-145-5p	-1.48984	9.74206	-8.43835	5.19734e-16	5.19734e-15	25.4731
miR-10a-5p	-1.49094	13.4695	-8.41657	6.09474e-16	5.88458e-15	25.3163
miR-130a-3p	-1.49397	5.51122	-9.44968	2.37008e-19	3.79213e-18	33.0558
miR-450a-5p	-1.49829	3.16374	-11.0788	3.27536e-25	1.2228e-23	46.389
miR-144-5p	-1.50323	6.79952	-6.49195	2.38421e-10	1.29627e-09	12.6869
miR-326	-1.52261	2.28394	-10.9353	1.27039e-24	4.18481e-23	45.0517
miR-99a-5p	-1.52525	9.33597	-7.85915	3.25358e-14	2.67942e-13	21.4047
miR-214-3p	-1.52763	1.90201	-9.69278	4.78447e-20	8.37282e-19	34.6491
miR-30a-3p	-1.53348	11.838	-8.88813	1.82244e-17	2.21862e-16	28.7733
miR-378a-5p	-1.55925	6.7836	-8.70425	7.27237e-17	7.98535e-16	27.4097
miR-125b-2-3p	-1.58265	4.40632	-9.50651	1.52671e-19	2.59078e-18	33.4902
miR-7704	-1.59283	1.09602	-15.7949	3.24166e-42	6.0511e-40	85.2512
miR-214-5p	-1.6079	3.19728	-7.5535	2.77444e-13	1.96669e-12	19.304
miR-511-5p	-1.6117	3.57517	-10.8589	2.173e-24	6.76045e-23	44.5171
miR-654-3p	-1.61592	4.33204	-6.34621	5.70201e-10	2.92948e-09	11.8363
miR-379-5p	-1.66272	8.87555	-6.1205	2.13394e-09	9.93547e-09	10.5506
miR-122-3p	-1.69173	7.14154	-7.80204	4.85921e-14	3.77938e-13	21.011
miR-411-5p	-1.71104	2.67519	-7.82369	4.25972e-14	3.35978e-13	21.1417
miR-5589-3p	-1.72399	2.48968	-7.96624	1.90123e-14	1.68998e-13	21.9477
let-7c-5p	-1.72523	10.9152	-9.7617	1.97468e-20	3.56717e-19	35.5089
miR-486-5p	-1.73441	6.66683	-7.70357	9.53789e-14	7.12162e-13	20.3484
let-7c-3p	-1.76865	3.14474	-10.4849	5.30451e-23	1.35024e-21	41.3585
miR-195-5p	-1.80182	4.71207	-10.7083	7.84241e-24	2.21128e-22	43.2477
miR-483-5p	-1.88073	3.68694	-4.02652	6.77979e-05	0.000158195	0.574617
miR-490-3p	-1.89695	1.60238	-12.1541	6.40087e-26	2.77718e-24	48.1977
miR-375-3p	-1.9114	10.6651	-4.57797	6.18619e-06	1.74963e-05	2.84707
miR-369-5p	-1.92546	1.9976	-10.1283	1.29696e-21	2.59392e-20	38.2081
miR-1247-3p	-1.94217	2.95788	-6.19298	1.60404e-09	7.74364e-09	10.848
miR-199a-5p	-1.95506	8.32072	-6.77078	4.30889e-11	2.65162e-10	14.358
miR-33b-5p	-1.96594	2.72722	-11.3264	4.19645e-26	2.13637e-24	48.425
miR-451a	-2.0892	8.71732	-8.54404	2.39025e-16	2.47878e-15	26.2378
miR-139-5p	-2.09282	6.66307	-11.7508	8.93989e-28	5.00634e-26	52.2321
miR-5589-5p	-2.13298	2.79666	-9.51466	2.10773e-19	3.47156e-18	33.1891
miR-199a-3p	-2.31955	9.24931	-8.87733	1.97779e-17	2.35652e-16	28.6927
miR-199b-3p	-2.32388	9.24267	-8.88966	1.80144e-17	2.21862e-16	28.7847
miR-483-3p	-2.41001	3.98896	-4.75324	2.76498e-06	8.19254e-06	3.61995
miR-139-3p	-2.4424	4.49242	-14.6694	1.16181e-39	1.62653e-37	79.3585
miR-424-5p	-2.63739	6.83634	-17.2419	8.28962e-51	4.64219e-48	104.823
miR-1258	-2.64748	1.69877	-17.8744	5.4336e-48	1.52141e-45	98.4826
miR-144-3p	-2.66283	3.23372	-12.4449	1.68262e-30	1.17783e-28	58.4472
miR-675-3p	-2.71638	6.02068	-7.91035	2.2761e-14	1.93123e-13	21.7558
