# Supplementary material for: Identification of modules and novel prognostic biomarkers in liver cancer through integrated bioinformatics analysis
Source: FEBS Open Bio. 2020 Oct 27;10(11):2388–403. doi: 10.1002/2211-5463.12983 (PMC7609804; doi:10.1002/2211-5463.12983)
Supplement: Supplementary file 2 — Table S2. Differentially expressed lncRNAs for liver cancer. [file FEB4-10-2388-s002.xlsx]

## Sheet: Sheet1
	logFC	logCPM	F	PValue	FDR
AL591845.1	1.11451	7.28838	26.7036	3.65832e-07	1.39098e-06
LINC00470	1.36802	7.88195	10.0995	0.00159162	0.00300559
MIR4435-2HG	1.63718	11.7192	71.7213	4.09539e-16	8.05744e-15
TYMSOS	1.04112	9.11685	25.6197	6.20674e-07	2.23919e-06
LINC00982	1.35352	7.66339	12.4304	0.000468408	0.000989446
AC020907.1	1.84688	7.65301	30.8221	4.99347e-08	2.16086e-07
TSPEAR-AS2	2.48441	8.97973	42.2698	2.23738e-10	1.4963e-09
AC138356.1	-2.49936	7.53208	157.737	5.55646e-31	1.04461e-28
SREBF2-AS1	1.44107	9.04616	104.59	4.30964e-22	2.0834e-20
LINC00482	1.53439	9.65171	51.7754	2.84122e-12	2.71601e-11
C17orf82	2.74025	6.98355	110.51	3.97698e-23	2.24301e-21
PP7080	1.2164	11.2097	32.886	1.85869e-08	8.68757e-08
COLCA1	1.73301	9.26279	31.5724	3.48388e-08	1.55534e-07
C9orf163	1.17677	6.14975	38.7049	1.18317e-09	6.95115e-09
SNHG12	1.09695	10.1723	53.2652	1.44664e-12	1.47453e-11
FLVCR1-DT	1.43991	9.37934	51.663	2.99004e-12	2.81063e-11
AL022323.1	-1.05087	8.70625	45.286	5.53449e-11	4.25653e-10
TDRKH-AS1	1.578	6.2427	72.6406	2.75032e-16	5.67505e-15
LINC02487	1.27311	7.41704	21.3261	5.14348e-06	1.59977e-05
LINC00862	1.59332	6.80802	29.9903	7.45003e-08	3.12016e-07
FLJ45513	1.21987	7.15488	39.2756	9.05284e-10	5.45103e-09
ST8SIA6-AS1	5.47134	9.57606	79.3393	1.54853e-17	3.6903e-16
ATP6V0E2-AS1	1.13182	7.65267	32.0783	2.73433e-08	1.2504e-07
FAM99B	-1.8808	9.08581	37.3461	2.24188e-09	1.24369e-08
FAM99A	-2.05883	11.8498	36.1057	4.02623e-09	2.1091e-08
HCG27	1.03378	7.62714	45.4092	5.22876e-11	4.03976e-10
AC022007.1	1.1044	8.07305	54.3613	8.81788e-13	9.44294e-12
LINC01089	1.4826	9.87941	125.473	1.08615e-25	1.08104e-23
C1orf220	1.03014	7.14823	29.0476	1.17391e-07	4.76319e-07
VAC14-AS1	1.50412	8.12022	18.5193	2.09015e-05	5.75047e-05
MEG3	1.58027	12.8185	12.2561	0.000512878	0.00107666
AL008729.1	1.17526	6.55049	39.8327	6.97389e-10	4.3065e-09
AC025171.2	1.35683	7.94851	62.4545	2.3714e-14	3.18445e-13
DHRS4-AS1	-1.11745	12.3001	83.9968	2.14628e-18	5.58694e-17
MIR99AHG	-1.11033	9.46938	40.4973	5.11097e-10	3.20288e-09
C1orf229	1.13593	6.64604	19.7769	1.11284e-05	3.26331e-05
CYTOR	1.73868	11.4438	59.2663	9.77407e-14	1.20713e-12
LINC00205	1.3818	8.48308	68.9068	1.39255e-15	2.50659e-14
HRAT92	2.77189	7.70291	57.53	2.12315e-13	2.47041e-12
LINC01767	-1.85661	10.4008	86.984	6.10438e-19	1.72143e-17
AC007319.1	-1.16344	7.17406	48.9364	1.03537e-11	8.84775e-11
C5orf66	1.13793	7.5438	15.1951	0.000112654	0.000269849
HAGLR	6.09818	10.3432	100.276	2.4906e-21	1.02783e-19
AL391427.1	1.19022	7.10445	21.9775	3.72347e-06	1.18423e-05
SMIM25	-1.31969	8.61057	35.7361	4.79557e-09	2.48138e-08
PRKAR2A-AS1	1.34441	8.1237	68.526	1.64424e-15	2.86809e-14
LINC00365	-1.03718	7.58906	15.6101	9.11438e-05	0.000221574
ZMIZ1-AS1	1.6438	7.66656	44.2977	8.73643e-11	6.45504e-10
LINC00853	2.09354	8.10052	70.1567	8.07892e-16	1.51884e-14
AL355482.1	1.66187	7.47487	19.3464	1.3803e-05	3.91857e-05
AC016027.1	-1.11549	7.86241	116.903	3.12766e-24	2.40546e-22
LINC01671	1.10193	7.90123	8.92373	0.00297814	0.00530423
AL354707.1	-1.19787	10.0453	30.3836	6.16538e-08	2.62106e-07
LINC01703	2.16388	7.3901	71.5113	4.48564e-16	8.7238e-15
LINC01831	-1.63863	8.97973	25.0271	8.29396e-07	2.92778e-06
RUSC1-AS1	1.65892	10.0529	102.158	1.15658e-21	5.289e-20
AL606489.1	2.91604	6.34654	100.615	2.16853e-21	9.1729e-20
AL121899.1	2.06508	8.01247	63.5835	1.43967e-14	2.06434e-13
TEX41	3.01791	8.74017	49.2854	8.82791e-12	7.65991e-11
LENG8-AS1	1.34213	7.69102	101.519	1.50026e-21	6.68009e-20
Z98257.1	1.43627	8.73467	21.4786	4.76848e-06	1.48861e-05
AC104170.1	-1.29203	6.28205	62.5076	2.31627e-14	3.1353e-13
DNAJC9-AS1	1.58573	7.02195	115.917	4.61975e-24	3.25693e-22
AL359915.1	-1.08132	6.76259	24.2333	1.22406e-06	4.17563e-06
AL731569.1	1.26135	7.18602	86.7413	6.75895e-19	1.87478e-17
SNAP25-AS1	1.17317	8.87177	11.2202	0.000881416	0.00175867
FLJ31104	1.84946	6.41528	56.833	2.90137e-13	3.29471e-12
MELTF-AS1	2.15408	7.63484	68.9131	1.38867e-15	2.50659e-14
AC099684.1	-1.3073	7.65369	30.8133	5.01465e-08	2.16449e-07
AL021707.2	1.39795	7.386	64.439	9.87211e-15	1.53244e-13
PCAT6	1.44916	8.48792	50.0302	6.28439e-12	5.6862e-11
AL512770.1	1.05126	6.46688	37.853	1.76575e-09	1.00934e-08
LINC01004	1.20671	7.51519	67.5514	2.5174e-15	4.30247e-14
Z97056.1	1.32845	8.19464	13.2408	0.000307674	0.000682056
AL592494.1	-1.05193	8.24536	30.7405	5.19316e-08	2.23016e-07
HNF4A-AS1	-1.51214	10.4736	40.1922	5.89428e-10	3.68012e-09
AJ009632.2	1.13483	7.98273	8.06797	0.0047223	0.00814488
AC243836.1	-1.10325	7.04687	33.9212	1.13483e-08	5.45492e-08
MIR194-2HG	1.17653	8.38767	44.5325	7.83778e-11	5.89401e-10
U91324.1	-1.5456	8.41201	64.8271	8.3212e-15	1.31584e-13
LINC01315	1.19453	7.39935	27.0048	3.15954e-07	1.20949e-06
AL590666.2	3.06852	8.54322	64.1636	1.1146e-14	1.66894e-13
PRRT3-AS1	1.1198	7.77082	20.1622	9.18083e-06	2.73388e-05
U73166.1	1.90612	6.60211	80.4979	9.45446e-18	2.3876e-16
DNM3OS	-1.39796	7.65605	43.7099	1.14681e-10	8.29228e-10
AC092171.2	2.45728	10.8859	158.936	3.58134e-31	7.57453e-29
AC013275.1	2.45239	8.55931	33.2184	1.58611e-08	7.47548e-08
AC234582.1	1.02306	6.26736	30.5593	5.66575e-08	2.42082e-07
MORF4L2-AS1	1.08356	5.99171	43.4783	1.27671e-10	9.08193e-10
AC112484.1	1.40577	6.47518	38.0977	1.57377e-09	9.08809e-09
LINC01750	-1.08011	7.25243	13.6129	0.000253863	0.000574247
LINC02015	-1.01353	9.74265	25.8866	5.44822e-07	2.01275e-06
AL162377.1	-1.03974	7.64777	122.729	3.16653e-25	2.96123e-23
AC007364.1	-1.37875	6.72021	66.3765	4.21201e-15	7.12672e-14
DCST1-AS1	1.2656	8.28492	49.9415	6.54379e-12	5.82742e-11
GNG12-AS1	-1.50747	6.84332	86.2232	8.4019e-19	2.29291e-17
AC018467.1	-1.22157	8.75016	26.8508	3.40531e-07	1.2977e-06
LINC01431	1.01115	6.46837	33.26	1.55499e-08	7.3493e-08
LINC00665	2.6508	10.7984	52.7253	1.84708e-12	1.83839e-11
HCG25	1.53442	6.88824	110.752	3.61024e-23	2.10639e-21
RGS5	1.35334	7.645	90.7725	1.25311e-19	3.85504e-18
LINC01725	-1.09747	7.28084	34.0559	1.0644e-08	5.17519e-08
SNHG7	1.38544	12.4021	65.6898	5.69404e-15	9.3537e-14
AC011899.2	-1.01089	7.90833	25.6745	6.04285e-07	2.19882e-06
CCDC144NL-AS1	1.3689	8.36091	15.2578	0.000109099	0.000261838
LINC00702	1.22999	7.13645	25.6599	6.08601e-07	2.20504e-06
LINC01719	1.3777	8.00699	37.4486	2.13609e-09	1.19677e-08
AL445524.1	2.04289	11.4011	63.7652	1.32876e-14	1.93816e-13
AC011294.1	4.2712	7.73221	74.3577	1.31033e-16	2.9172e-15
B4GALT1-AS1	-1.59967	8.41242	136.004	1.88189e-27	2.89469e-25
LINC00513	1.17306	7.74914	15.9053	7.84134e-05	0.000192562
LINC01426	2.70886	9.08392	49.1026	9.59676e-12	8.28455e-11
AL450992.2	1.38785	8.9	45.7849	4.39727e-11	3.47672e-10
ELF3-AS1	1.52929	8.89164	47.3689	2.12261e-11	1.71022e-10
LINC01702	-1.65734	10.7289	30.7747	5.10851e-08	2.19939e-07
AL928921.1	1.06558	7.80812	11.8048	0.000649	0.00132302
AGAP1-IT1	-1.35449	7.67988	26.3482	4.3497e-07	1.64265e-06
MSC-AS1	1.15321	9.66145	10.5415	0.00125985	0.00245583
AF127577.4	-1.0878	9.46415	77.9282	2.82898e-17	6.55703e-16
LINC00894	1.37364	7.85205	58.9609	1.12006e-13	1.37329e-12
LINC00607	2.34505	8.09679	37.6779	1.91748e-09	1.08508e-08
BHLHE40-AS1	1.57524	7.73795	23.5662	1.69928e-06	5.69343e-06
TSPEAR-AS1	1.93119	8.63817	32.365	2.38393e-08	1.10208e-07
ASMTL-AS1	1.37301	9.45054	61.5876	3.48176e-14	4.6387e-13
AC019117.1	1.07881	7.37567	10.5262	0.00127009	0.00247295
TMEM147-AS1	1.01534	9.26373	61.3599	3.85184e-14	5.09165e-13
AL359076.1	-1.10603	7.71281	92.0308	7.42633e-20	2.46379e-18
AP006216.2	-1.72864	7.15222	53.9328	1.06994e-12	1.12444e-11
AL161740.1	-1.8104	6.65033	98.2864	5.62102e-21	2.16154e-19
AL354719.2	1.27551	8.3773	12.7392	0.000398968	0.000859941
LINC01134	1.04797	8.04819	32.953	1.80017e-08	8.43738e-08
LINC00896	1.89504	8.06458	33.9595	1.11435e-08	5.38711e-08
LINC01474	2.03717	8.33947	20.9547	6.1861e-06	1.87578e-05
LINC00106	1.27611	7.54217	38.1775	1.51581e-09	8.7834e-09
MIR600HG	1.29491	8.87533	44.7232	7.17654e-11	5.44516e-10
AL139412.1	2.15882	6.91585	59.8391	7.57248e-14	9.56167e-13
HAND2-AS1	-2.37311	8.37367	58.1106	1.63744e-13	1.96493e-12
UNQ6494	-1.04248	7.09596	19.5078	1.2732e-05	3.64509e-05
FOXD2-AS1	1.93482	9.48729	76.2075	5.91317e-17	1.33401e-15
LINC01637	1.16853	6.79182	25.633	6.16671e-07	2.2295e-06
AL669831.5	1.00913	6.29889	34.2981	9.48624e-09	4.69319e-08
AL138828.1	4.22648	8.63494	53.7563	1.1587e-12	1.2102e-11
AL109615.3	2.86092	8.03923	36.242	3.77492e-09	1.98716e-08
LINC01370	-1.26131	9.98286	9.8591	0.00180806	0.00336921
NALT1	1.10451	7.43041	32.1044	2.70043e-08	1.23825e-07
LINC00844	-1.6271	11.4284	19.5324	1.25763e-05	3.61571e-05
LINC01679	-1.45998	6.99382	62.6939	2.13308e-14	2.95833e-13
LINC02037	-1.60762	8.87759	42.2565	2.25126e-10	1.49966e-09
AL080248.1	-1.19828	8.52322	24.3003	1.18447e-06	4.05692e-06
AL357055.3	-1.67852	6.3339	179.94	1.88473e-34	1.06299e-31
AP001469.3	1.79861	7.56879	74.2626	1.36516e-16	2.9998e-15
MYLK-AS1	1.95979	7.06855	109.093	7.0177e-23	3.71061e-21
AL512306.2	1.45254	7.30251	35.0132	6.75485e-09	3.4117e-08
CDKN2B-AS1	3.33027	7.31335	128.266	3.67655e-26	3.88795e-24
LINC00893	1.24886	7.58625	53.0162	1.61917e-12	1.6405e-11
PRR34-AS1	1.07293	9.5647	23.8631	1.46835e-06	4.9689e-06
AC096536.2	-1.03416	6.54896	40.5945	4.88402e-10	3.09352e-09
AC092910.3	1.05926	6.60691	43.4123	1.31639e-10	9.28053e-10
AL591895.1	1.00956	9.41874	41.7163	2.89455e-10	1.91311e-09
AL162431.2	2.16025	7.25864	112.083	2.12078e-23	1.32902e-21
LINC02027	-2.33843	8.56784	47.3893	2.10285e-11	1.7024e-10
HOTTIP	7.03071	8.20468	104.225	4.99682e-22	2.3485e-20
AC010973.2	1.61401	7.22324	98.6958	4.75278e-21	1.91469e-19
GATA2-AS1	1.44564	7.53224	19.0388	1.61031e-05	4.52599e-05
RNF139-AS1	1.29049	7.76026	77.1268	3.98663e-17	9.11538e-16
USP2-AS1	1.03112	8.38129	14.5799	0.00015437	0.000361764
AC124242.1	-1.3821	6.34461	70.5326	6.86079e-16	1.30432e-14
AC026250.1	1.34646	6.481	31.9178	2.95268e-08	1.33581e-07
DDX11-AS1	2.62253	6.60155	135.178	2.57934e-27	3.63687e-25
CRNDE	3.11574	9.34422	90.1654	1.61371e-19	4.79018e-18
AP003352.1	1.20255	9.21946	59.7318	7.94314e-14	9.9554e-13
EXTL3-AS1	1.00865	6.2505	29.1845	1.09878e-07	4.51245e-07
LINC00535	1.48242	7.82522	20.5086	7.72415e-06	2.31724e-05
DNM1P35	1.7118	6.76145	42.8663	1.69587e-10	1.17119e-09
Z84485.1	1.14807	6.63481	31.0944	4.38157e-08	1.92063e-07
BAALC-AS1	1.43734	7.06829	31.8327	3.07547e-08	1.38765e-07
LY6E-DT	-1.96865	7.82812	54.2268	9.36963e-13	9.97071e-12
AC055713.1	1.12051	8.57522	116.356	3.88282e-24	2.85641e-22
AC005329.1	1.18965	6.92859	15.0422	0.000121813	0.000289884
AC079061.1	-2.38686	8.38129	70.0725	8.38035e-16	1.55819e-14
LINC00504	1.04444	7.0461	10.8256	0.0010846	0.00213886
AC008610.1	1.49707	6.37825	44.4684	8.07328e-11	6.04424e-10
LINC01197	-1.08942	7.96356	38.7226	1.17338e-09	6.9176e-09
AC022784.1	1.07855	7.40769	14.3417	0.000174441	0.00040432
AC008549.1	-1.93829	10.9522	46.6345	2.97417e-11	2.36258e-10
LINC02428	-2.17568	10.2185	61.1223	4.28017e-14	5.52828e-13
LINC02362	-1.47703	10.85	36.7685	2.9438e-09	1.59134e-08
LINC01093	-3.72274	10.7909	159.468	2.94861e-31	7.57453e-29
AC112206.2	-1.82149	10.1726	33.9086	1.14168e-08	5.46708e-08
CTD-2201I18.1	1.61557	7.1017	43.3025	1.38511e-10	9.7245e-10
PVT1	2.1613	9.9226	68.7175	1.5124e-15	2.69366e-14
LINC01018	-1.67419	13.4674	24.2589	1.20882e-06	4.13196e-06
PURPL	2.1444	8.32023	30.0668	7.18061e-08	3.01479e-07
AP006623.1	1.39629	6.86913	54.7817	7.29562e-13	7.91295e-12
LINC02499	-1.02929	10.3179	18.0769	2.61125e-05	7.0174e-05
AP000808.1	1.60728	9.41116	12.9203	0.000363209	0.000791945
AC111000.4	2.30918	9.23125	60.1738	6.52448e-14	8.30031e-13
LINC02381	1.11943	9.19073	10.3817	0.00137081	0.0026417
F11-AS1	-1.4	10.6016	68.556	1.62284e-15	2.86025e-14
LINC01843	1.0485	9.62532	15.6549	8.90832e-05	0.000217407
LINC02384	1.98113	9.65395	17.4745	3.53851e-05	9.28241e-05
AP003716.1	-1.66806	10.5165	36.3073	3.66021e-09	1.93534e-08
HOXA-AS2	1.1714	8.76288	19.6056	1.21239e-05	3.51261e-05
MINCR	1.30984	9.85043	47.834	1.71492e-11	1.41543e-10
LINC01151	2.00543	8.37165	26.2283	4.61148e-07	1.73007e-06
AC027117.2	-1.1462	10.1199	20.9483	6.20573e-06	1.87837e-05
AC100810.1	-1.24187	10.6319	128.644	3.17679e-26	3.58342e-24
LINC02365	4.24863	9.38598	49.9086	6.64276e-12	5.88458e-11
RHPN1-AS1	1.30836	7.48254	40.5876	4.8999e-10	3.09352e-09
AP003119.1	1.42368	6.71463	21.9083	3.85333e-06	1.22094e-05
AP006284.1	1.12962	8.47517	27.7057	2.24786e-07	8.76355e-07
AP001781.1	-1.0537	8.34638	30.147	6.90884e-08	2.9079e-07
AC136475.3	1.10951	9.73609	8.58368	0.00357493	0.00632717
AP002807.1	1.44878	7.6357	46.9274	2.59969e-11	2.07484e-10
AP000442.2	-1.04117	6.57188	109.312	6.42615e-23	3.50743e-21
AP006621.2	1.83454	6.49343	50.2784	5.61232e-12	5.16089e-11
AC090559.1	-1.32423	6.76166	41.8281	2.74776e-10	1.82322e-09
AC109322.1	1.82792	8.5801	89.3005	2.31488e-19	6.75307e-18
ZNF252P-AS1	1.93257	6.23811	94.8287	2.33156e-20	7.89001e-19
LINC00346	1.55232	8.99586	29.0068	1.1973e-07	4.83491e-07
AC006205.2	2.06855	9.61618	16.401	6.09446e-05	0.000152768
AP001453.2	1.24791	7.2766	28.5213	1.51405e-07	6.01353e-07
AP001453.3	1.17779	6.65093	52.8344	1.75804e-12	1.76012e-11
TMPO-AS1	1.46219	9.49461	72.6914	2.69061e-16	5.62039e-15
LINC02298	1.6199	7.39743	20.1171	9.38967e-06	2.78725e-05
AC073611.1	1.00366	6.64453	35.5901	5.13886e-09	2.63483e-08
AC084033.3	1.4717	8.90808	79.449	1.47776e-17	3.57197e-16
AC007298.2	-1.80474	7.16715	48.7132	1.14661e-11	9.60432e-11
DIO3OS	-1.22612	9.28209	12.4767	0.000457271	0.000969552
AL161668.4	-2.15541	8.82277	97.4657	7.87177e-21	2.83384e-19
AL160006.1	1.08596	9.37463	51.3973	3.3735e-12	3.15357e-11
AL135999.1	1.10766	8.62264	42.9678	1.61782e-10	1.12648e-09
AL355102.4	1.93665	8.39256	23.3296	1.90931e-06	6.35937e-06
LINC01146	-1.03247	11.6508	19.3306	1.3913e-05	3.94318e-05
AC004816.1	1.83919	7.09926	73.4369	1.94948e-16	4.17534e-15
AF111167.2	-1.00676	8.34793	30.2877	6.45626e-08	2.731e-07
AC012409.1	-1.90788	7.4838	87.1292	5.74366e-19	1.64716e-17
AC103740.1	-1.55173	9.7934	43.477	1.27748e-10	9.08193e-10
CERNA1	1.53181	7.21699	20.9263	6.27405e-06	1.89566e-05
AC012236.1	2.33794	8.43539	44.0445	9.82214e-11	7.1944e-10
AL365361.1	-1.17509	7.64759	25.7969	5.69213e-07	2.09371e-06
AL390728.6	1.12393	9.83594	42.3082	2.19784e-10	1.47896e-09
AC107375.1	1.2926	8.26236	98.0042	6.31061e-21	2.37279e-19
LINC00261	-1.5586	15.0286	121.237	5.67908e-25	4.8045e-23
AC009414.2	1.02087	7.8136	13.0274	0.000343607	0.000753087
AC007611.1	1.00978	6.46996	36.2382	3.78172e-09	1.98716e-08
AC011468.1	1.16475	7.31361	42.8393	1.71723e-10	1.18112e-09
AC099778.1	1.07055	6.70302	63.9393	1.2305e-14	1.81044e-13
AL133367.1	1.97255	7.36067	91.0165	1.13209e-19	3.54722e-18
AP002761.4	1.23001	8.92874	26.0805	4.95635e-07	1.83907e-06
AC010336.2	-1.41675	6.62617	44.0094	9.98324e-11	7.28088e-10
AC069224.1	1.11077	6.6355	41.3834	3.3802e-10	2.20823e-09
AL590004.3	1.63514	8.38873	18.1992	2.4553e-05	6.64089e-05
AC120498.4	1.07587	8.08334	25.3595	7.04869e-07	2.51611e-06
AC008870.2	1.00741	6.06793	41.3446	3.44185e-10	2.23985e-09
AC003102.1	1.33811	7.6424	65.4832	6.2352e-15	1.01442e-13
FBXL19-AS1	1.39681	8.04678	47.456	2.03946e-11	1.65902e-10
AL158212.3	1.39166	8.25165	64.0002	1.19789e-14	1.77793e-13
LINC01311	1.89582	6.98915	117.838	2.16244e-24	1.74231e-22
CAPN10-DT	2.14213	7.88717	159.823	2.58931e-31	7.57453e-29
AC115619.1	-1.23961	13.473	45.446	5.14078e-11	3.99e-10
AP003469.4	1.33094	9.82482	52.2223	2.31987e-12	2.24299e-11
AC112484.3	1.96753	7.02845	59.6615	8.1957e-14	1.01964e-12
AL592424.1	1.75344	7.14576	52.5652	1.98602e-12	1.95369e-11
SPINT1-AS1	1.10037	8.02661	7.07467	0.00811423	0.0133814
AL031123.2	1.11385	7.60843	38.1991	1.50054e-09	8.72479e-09
AC103706.1	1.59047	7.50885	57.1057	2.56753e-13	2.93531e-12
LINC01355	1.11568	8.73267	49.8601	6.79124e-12	5.98478e-11
MAFTRR	-1.0717	6.69942	24.8368	9.10413e-07	3.16959e-06
AC097461.1	1.0043	6.82402	28.5847	1.4683e-07	5.85935e-07
AC009690.2	1.11933	7.6613	72.5579	2.85063e-16	5.81116e-15
AC020978.4	-2.02073	8.3362	85.9025	9.6148e-19	2.58226e-17
AC012615.1	1.08312	8.74529	64.3555	1.02421e-14	1.57543e-13
AC068987.4	1.73576	9.33661	37.5464	2.03994e-09	1.15052e-08
LOXL1-AS1	1.31736	7.44925	12.9513	0.000357419	0.000781334
AC108134.2	1.12921	6.49819	29.3863	9.96838e-08	4.1441e-07
AC129507.2	-1.42169	7.88599	58.4822	1.38691e-13	1.68824e-12
AC024361.1	1.99353	6.2767	91.5721	8.98525e-20	2.92366e-18
AC129507.3	-1.14686	6.59016	39.9566	6.58091e-10	4.08817e-09
AC087741.1	1.1229	9.41302	54.1476	9.71053e-13	1.02689e-11
GLIS2-AS1	1.09654	6.99907	14.0035	0.000207578	0.00047591
AC012676.1	1.22687	6.94383	35.5286	5.29076e-09	2.69638e-08
U91319.1	-1.30506	8.60112	17.471	3.54466e-05	9.28416e-05
AC110285.2	1.87943	8.7219	60.597	5.40516e-14	6.92844e-13
AC027796.4	1.5621	6.65923	41.4305	3.30687e-10	2.16869e-09
TMEM220-AS1	-1.60449	10.2667	112.65	1.6915e-23	1.10078e-21
AC009831.1	-1.30144	7.10319	159.205	3.24528e-31	7.57453e-29
AC022211.2	1.2659	7.27111	52.2687	2.27156e-12	2.22167e-11
AC015908.3	-1.58365	8.90108	98.5411	5.06378e-21	1.99254e-19
AC015813.1	1.07769	9.76441	36.8735	2.80145e-09	1.534e-08
AC145343.1	1.53295	6.70227	47.9165	1.65127e-11	1.36959e-10
AC099850.3	2.5412	6.99201	64.8816	8.12378e-15	1.29674e-13
MAFG-DT	2.70206	8.95649	95.777	1.57679e-20	5.55817e-19
SNHG25	2.10196	8.07095	62.8708	1.97253e-14	2.78127e-13
AC127024.5	1.32404	6.35609	54.9651	6.71681e-13	7.33216e-12
AC079466.1	6.11282	11.9049	47.6383	1.87588e-11	1.53333e-10
AC007773.1	1.46947	7.06466	43.1727	1.47105e-10	1.02852e-09
AC139100.1	1.80485	7.2397	49.9788	6.43357e-12	5.79022e-11
TBX2-AS1	1.33234	7.53443	25.3073	7.23113e-07	2.565e-06
AC138150.2	1.07551	6.42741	22.0806	3.53823e-06	1.1317e-05
AC036176.1	-1.1758	9.14628	71.9534	3.70347e-16	7.37209e-15
AC008735.2	1.18582	7.37733	35.9544	4.3249e-09	2.2447e-08
LINC01836	1.02974	7.1999	11.5446	0.0007436	0.00149961
AC105105.2	-1.29925	8.74584	48.7251	1.14042e-11	9.59999e-11
AC009005.1	2.02855	7.87437	62.6611	2.16424e-14	2.97715e-13
AC245884.8	1.24597	6.18427	47.7621	1.77238e-11	1.45576e-10
AC010300.1	1.47847	6.77728	51.1447	3.78378e-12	3.49845e-11
AC132192.2	2.16232	7.67976	171.261	4.12839e-33	1.74631e-30
AC011815.1	1.07443	7.02394	25.7711	5.7644e-07	2.11112e-06
AC010643.1	2.06308	8.29672	27.5688	2.40223e-07	9.3224e-07
LINC00528	1.48293	8.04457	65.7363	5.57876e-15	9.3458e-14
AC011503.2	1.09961	7.5261	17.1982	4.06884e-05	0.000104786
KCNQ1OT1	1.0565	8.96158	27.0756	3.05263e-07	1.17121e-06
AC232271.1	1.21537	7.46324	67.8959	2.16533e-15	3.7385e-14
AC016773.1	2.34301	6.49998	97.8083	6.839e-21	2.51556e-19
AC010719.1	2.60286	8.13961	131.502	1.0553e-26	1.2754e-24
TMCC1-AS1	1.41895	7.93925	56.667	3.12563e-13	3.52571e-12
AC010201.2	1.88717	6.33542	79.6092	1.38024e-17	3.38459e-16
AC018638.7	1.00311	6.51676	22.4318	2.97388e-06	9.62103e-06
AC026740.1	2.45455	7.7096	58.0395	1.69035e-13	2.01413e-12
AL031055.1	-1.14971	6.56669	51.7543	2.86858e-12	2.72676e-11
AL080317.2	1.04135	6.41008	27.772	2.17667e-07	8.54508e-07
AC073195.1	1.11497	6.11919	56.2173	3.82458e-13	4.25736e-12
AC104118.1	1.01752	6.46531	33.832	1.18406e-08	5.62761e-08
AC114810.1	-1.06511	7.8593	50.093	6.1071e-12	5.55549e-11
AL136162.1	1.92024	6.28923	91.1205	1.08415e-19	3.46109e-18
AC012073.1	1.03428	6.886	21.1429	5.63365e-06	1.72683e-05
AL354872.2	-1.21173	10.2104	25.6626	6.0779e-07	2.20504e-06
AL365181.2	3.50223	9.06481	53.3373	1.40027e-12	1.43592e-11
AL359715.3	-1.75254	8.11412	184.954	3.23481e-35	5.4733e-32
LINC01607	1.68574	6.46305	40.9177	4.20007e-10	2.7021e-09
FGF14-AS2	-1.474	8.67435	85.623	1.08143e-18	2.85904e-17
CASC15	1.81413	7.98848	26.0831	4.94994e-07	1.83907e-06
AC138696.2	1.30164	6.90003	48.8335	1.08524e-11	9.18115e-11
AC005041.3	1.44728	6.65716	61.1574	4.21405e-14	5.48475e-13
AL080317.3	1.1345	7.91622	42.4827	2.02661e-10	1.38827e-09
Z97832.2	1.46101	6.2811	55.0144	6.56946e-13	7.21788e-12
AC016405.3	1.21746	7.28856	22.6756	2.63627e-06	8.6278e-06
AL365181.3	3.51196	11.3813	63.3158	1.62036e-14	2.30391e-13
AC254633.1	-1.03038	6.48084	39.1457	9.62145e-10	5.77287e-09
AC016394.1	1.23948	7.26129	52.2363	2.30526e-12	2.24166e-11
AL022322.1	1.6908	7.05743	62.7595	2.072e-14	2.89737e-13
AC019131.2	-1.09357	7.75885	80.0889	1.12518e-17	2.79972e-16
AC253536.6	1.18884	7.79052	18.7026	1.90634e-05	5.2791e-05
AC084018.1	1.38824	6.93091	42.8759	1.68826e-10	1.17071e-09
AC069544.1	1.1238	6.89928	69.3704	1.13769e-15	2.09236e-14
AL353708.3	2.23965	6.33282	122.604	3.32525e-25	2.96123e-23
AL008721.2	1.10703	6.71536	26.2175	4.63582e-07	1.73535e-06
AL359921.2	1.03756	7.57467	45.4462	5.14035e-11	3.99e-10
AC092171.5	1.01883	8.15615	36.4244	3.46308e-09	1.84844e-08
AL035563.1	1.24037	6.41389	50.1547	5.93785e-12	5.43073e-11
AC092535.4	1.72726	8.88939	51.6663	2.98554e-12	2.81063e-11
AC102953.2	1.90072	8.21293	95.275	1.93938e-20	6.69681e-19
AC009275.1	2.22794	7.42828	34.9572	6.93678e-09	3.49316e-08
AC004832.5	-1.11386	6.93257	33.1357	1.64994e-08	7.7547e-08
AL355488.1	1.71875	8.94284	105.657	2.79878e-22	1.43501e-20
AL139089.1	1.50092	6.42089	82.1402	4.70736e-18	1.20679e-16
AL117379.1	1.41938	6.40562	64.6611	8.95232e-15	1.40253e-13
AC005089.1	1.59635	7.47071	52.6623	1.90049e-12	1.88049e-11
AL035661.1	-1.38921	9.67992	20.0828	9.55157e-06	2.83034e-05
AC015912.3	1.10427	6.69848	19.4053	1.34022e-05	3.81117e-05
AP001065.1	-1.27155	8.84787	34.2085	9.89903e-09	4.85483e-08
AC245060.5	1.04043	7.08764	31.5613	3.50255e-08	1.55956e-07
AC092119.2	2.21099	6.66081	133.504	4.89358e-27	6.36918e-25
ZKSCAN2-DT	1.74093	7.77737	147.182	2.76686e-29	4.68153e-27
AC020656.2	1.24372	8.39586	14.353	0.000173438	0.000402547
AC048341.2	1.45086	6.70264	64.2568	1.06978e-14	1.61614e-13
AL512791.2	-1.2138	6.29329	90.4491	1.43375e-19	4.33198e-18
AL121906.2	2.60547	6.62115	101.413	1.56593e-21	6.79374e-20
AL391095.2	-1.45846	10.0055	43.6558	1.17594e-10	8.46675e-10
STPG3-AS1	1.62762	7.98	39.9517	6.59617e-10	4.08817e-09
AC022306.2	1.20838	7.35529	58.0149	1.709e-13	2.02212e-12
AL035461.2	1.56857	7.66863	56.437	3.46544e-13	3.88313e-12
AC145285.6	1.06254	6.13689	49.08	9.69605e-12	8.32777e-11
AL139385.1	-1.39876	8.58617	20.9919	6.07277e-06	1.84473e-05
AL021578.1	-1.02477	6.73676	31.1166	4.33515e-08	1.90521e-07
AC244100.3	-1.03843	7.40991	28.7459	1.35818e-07	5.45853e-07
AL161891.1	1.01187	7.16722	25.4344	6.79517e-07	2.44107e-06
AC025271.4	1.00864	6.22963	21.3118	5.18009e-06	1.6082e-05
AC092117.1	1.23962	6.85289	38.7371	1.16545e-09	6.89489e-09
AC015922.3	-1.14134	7.05238	43.635	1.18731e-10	8.51241e-10
AC096642.1	1.55467	6.10985	56.1811	3.88733e-13	4.29893e-12
AC008556.1	-2.16261	7.25797	180.498	1.5481e-34	1.06299e-31
LINC00235	1.20089	6.82198	39.5855	7.82929e-10	4.78237e-09
AC010331.1	1.48013	6.22096	58.1546	1.60556e-13	1.94043e-12
AC005332.5	1.43666	9.82648	111.983	2.20749e-23	1.33395e-21
AC079174.2	1.52955	6.6901	78.8809	1.88298e-17	4.42501e-16
AC090340.1	-1.10127	8.90909	10.3827	0.00137009	0.0026417
AL035252.3	1.4575	7.00971	29.2182	1.08105e-07	4.46129e-07
AC010542.5	1.02763	6.14721	36.0593	4.11552e-09	2.14922e-08
AC139100.2	1.89451	6.98357	72.4018	3.04984e-16	6.14325e-15
AC009159.3	-1.49797	7.89548	115.634	5.16904e-24	3.4984e-22
AL161669.3	1.11043	7.73544	28.7157	1.37815e-07	5.51259e-07
AL031673.1	1.02336	7.42785	42.3034	2.2027e-10	1.47896e-09
AC121338.2	1.43805	6.80568	26.4116	4.2174e-07	1.59639e-06
AL161645.1	-1.58136	7.2822	32.0719	2.74279e-08	1.25089e-07
LINC00624	2.64295	7.87871	34.5302	8.49552e-09	4.21537e-08
LINC01451	3.03893	9.5559	57.521	2.13167e-13	2.47041e-12
AC245060.6	1.52953	6.97449	49.4715	8.10891e-12	7.07231e-11
AC008764.8	1.07825	6.43938	48.8924	1.05642e-11	8.98226e-11
LINC01348	-1.37092	11.803	27.6868	2.26853e-07	8.82379e-07
LINC01943	1.6067	6.8188	39.6849	7.47347e-10	4.58156e-09
GSEC	1.15957	8.5681	40.7175	4.61152e-10	2.94441e-09
FP671120.4	-1.8277	7.06294	65.3398	6.64093e-15	1.07014e-13
SNHG4	2.2481	7.34848	62.5586	2.26461e-14	3.0901e-13
