# Supplementary material for: Identification of modules and novel prognostic biomarkers in liver cancer through integrated bioinformatics analysis
Source: FEBS Open Bio. 2020 Oct 27;10(11):2388–403. doi: 10.1002/2211-5463.12983 (PMC7609804; doi:10.1002/2211-5463.12983)
Supplement: Supplementary file 3 — Table S3. Differentially expressed mRNAs for liver cancer. [file FEB4-10-2388-s003.xlsx]

## Sheet: Sheet1
	logFC	logCPM	F	PValue	FDR
GABRD	4.50772	1.76338	288.098	1.20823e-49	1.43618e-46
PLVAP	2.92003	6.49177	265.888	1.0138e-46	7.61098e-44
UBE2T	3.21623	2.9267	238.935	4.84098e-43	2.55747e-40
EBF2	5.09808	0.0399731	235.397	1.51005e-42	6.73105e-40
CXorf36	2.2171	3.12967	231.632	5.10348e-42	2.14106e-39
ARHGEF39	2.94944	2.16327	226.648	2.58605e-41	9.72361e-39
SLC26A6	2.66182	4.37901	224.502	5.22051e-41	1.90937e-38
MXD3	2.68637	3.15379	221.048	1.62547e-40	5.65505e-38
CDKN3	3.92321	2.92333	216.935	6.33877e-40	2.05492e-37
VPS45	1.14079	4.69002	216.042	8.52758e-40	2.64429e-37
HIGD1B	3.10445	0.0279041	211.72	3.60322e-39	1.04891e-36
TOMM40L	1.74266	4.9194	210.841	4.83701e-39	1.3799e-36
FAM189B	1.68817	4.72136	207.865	1.3146e-38	3.67676e-36
CDC25C	4.35645	2.01709	206.309	2.22114e-38	5.97779e-36
CDCA5	3.44517	3.43633	204.232	4.4842e-38	1.14219e-35
CENPF	3.89935	4.34092	200.49	1.59874e-37	3.93179e-35
NUF2	4.20186	2.47914	200.369	1.66587e-37	3.96033e-35
FBXO43	4.01781	0.309605	199.759	2.05077e-37	4.79543e-35
PRC1	3.23152	3.97475	199.501	2.24022e-37	5.15395e-35
CD34	2.09861	5.25058	198.114	3.59775e-37	8.14576e-35
KIFC1	3.77269	3.70488	196.629	5.98246e-37	1.29294e-34
SKA1	4.47009	2.18408	195.536	8.70827e-37	1.85395e-34
MSTO1	1.71986	3.54233	194.633	1.18761e-36	2.49119e-34
SPC24	3.49821	3.32741	194.153	1.40101e-36	2.89624e-34
TROAP	4.22501	2.97861	192.53	2.45193e-36	4.92597e-34
HJURP	3.90287	2.78886	192.231	2.71892e-36	5.38648e-34
NDC80	3.32029	2.75171	191.972	2.97279e-36	5.73026e-34
MELK	3.7969	2.57048	191.772	3.18612e-36	5.97984e-34
CENPL	2.38108	1.93678	191.374	3.65624e-36	6.77308e-34
CCNB1	3.29211	4.22557	191.301	3.7496e-36	6.85696e-34
CCNB2	3.73778	3.11914	191.231	3.84188e-36	6.93679e-34
RACGAP1	2.42862	3.68961	191.034	4.11223e-36	7.24159e-34
KIF4A	3.92579	3.25228	190.801	4.45839e-36	7.75543e-34
TMEM120B	1.27119	3.13985	190.457	5.0215e-36	8.52699e-34
EZH2	2.41757	3.3952	190.355	5.20165e-36	8.72899e-34
NEK2	3.94293	2.78866	189.588	6.78681e-36	1.11273e-33
SPATS2	1.58942	3.88835	188.076	1.14748e-35	1.79864e-33
EXO1	3.61499	2.03074	187.86	1.2371e-35	1.91804e-33
CDH13	2.33636	3.02481	186.725	1.83693e-35	2.75811e-33
COL15A1	3.80929	4.39109	185.413	2.90365e-35	4.22629e-33
NCAPG	3.80899	3.05882	184.907	3.46537e-35	4.99293e-33
ASPM	3.72376	4.07001	184.22	4.40699e-35	6.28614e-33
C5orf34	2.41266	0.50654	183.341	5.99578e-35	8.4677e-33
BUB1	3.51146	2.77715	182.827	7.17981e-35	1.00405e-32
BIRC5	4.10256	4.39241	180.997	1.36586e-34	1.89152e-32
CDK1	3.49483	3.68497	180.575	1.58497e-34	2.17385e-32
KIF2C	3.94646	3.10975	180.258	1.77197e-34	2.40717e-32
CEP131	1.81428	3.68313	180.189	1.81553e-34	2.44308e-32
CDCA3	3.31185	2.71659	178.563	3.22344e-34	4.21828e-32
CDCA8	3.18124	2.86357	178.011	3.91727e-34	5.03386e-32
DLGAP5	3.71775	2.37582	177.916	4.05142e-34	5.15977e-32
CENPA	4.10351	1.4621	177.64	4.46653e-34	5.6381e-32
KIF20A	3.72923	3.13871	176.752	6.11937e-34	7.65673e-32
FLVCR1	2.22239	3.71945	176.332	7.10021e-34	8.80673e-32
PKMYT1	3.17839	2.41023	175.784	8.62737e-34	1.06087e-31
EME1	3.24821	1.0583	175.295	1.02619e-33	1.24047e-31
PTTG1	3.74419	3.88888	175.154	1.07891e-33	1.29325e-31
KIF18B	4.04201	2.43124	175.11	1.09607e-33	1.30286e-31
SKA3	3.55318	1.88641	175.062	1.11488e-33	1.31427e-31
TRAIP	2.83215	1.74734	174.537	1.34361e-33	1.57092e-31
TOP2A	3.91351	5.2097	173.284	2.1e-33	2.35861e-31
AURKA	2.70792	4.03906	173.137	2.21269e-33	2.46576e-31
SPC25	3.1502	1.47849	173.026	2.30198e-33	2.54539e-31
HMMR	3.24663	2.92221	172.538	2.74031e-33	2.9838e-31
LRRC14	1.52503	4.66734	172.201	3.09046e-33	3.33956e-31
SPDL1	1.82458	2.54225	171.828	3.53121e-33	3.78715e-31
TTC13	1.42449	3.79314	171.43	4.07215e-33	4.33472e-31
PYGO2	1.23555	5.55933	169.627	7.76912e-33	7.97257e-31
FOXM1	3.61468	3.85865	169.106	9.36553e-33	9.54214e-31
CDC20	4.28962	4.02838	168.683	1.09046e-32	1.08771e-30
PLK1	3.55524	3.29867	165.559	3.36127e-32	3.23954e-30
UBE2C	4.12604	3.73361	165.273	3.72736e-32	3.56826e-30
TARBP1	1.80745	4.76552	163.741	6.49146e-32	6.09172e-30
RRM2	3.09088	4.6291	162.958	8.62199e-32	8.03818e-30
NOX4	2.8262	0.327209	162.505	1.01653e-31	9.41542e-30
CENPE	3.15362	2.18676	162.234	1.12173e-31	1.02567e-29
TBC1D16	1.71796	5.32218	162.042	1.20272e-31	1.09113e-29
TTK	3.79329	2.16715	161.866	1.28226e-31	1.15032e-29
TRIP13	3.44234	2.25991	161.343	1.5509e-31	1.38263e-29
DTL	3.27461	3.26016	161.13	1.67594e-31	1.48482e-29
JRK	1.77796	2.96251	160.851	1.85531e-31	1.62357e-29
DSCC1	2.09295	1.78709	160.107	2.43342e-31	2.07846e-29
PARPBP	2.70792	1.53604	160.085	2.45304e-31	2.08275e-29
ANLN	3.64295	3.33533	159.581	2.94908e-31	2.47445e-29
E2F1	3.69141	4.18443	159.169	3.42731e-31	2.84227e-29
CDC6	3.22548	3.51489	157.866	5.52154e-31	4.44968e-29
GTSE1	3.54742	2.16677	157.329	6.72247e-31	5.35695e-29
MND1	2.93849	1.19317	157.205	7.03345e-31	5.57362e-29
ANKRD52	1.43712	4.80772	156.854	8.00171e-31	6.23696e-29
CDT1	3.43394	3.46463	156.245	1.00077e-30	7.71623e-29
CENPI	3.10399	0.888079	156.085	1.06111e-30	8.13746e-29
MKI67	3.36447	4.75031	156.004	1.09313e-30	8.33819e-29
UCK2	1.66297	4.80697	155.661	1.23997e-30	9.35818e-29
BUB1B	3.52472	2.42026	155.557	1.28843e-30	9.67273e-29
TICRR	3.66184	1.18507	155.518	1.30692e-30	9.75899e-29
ZIC2	6.6259	2.27835	155.505	1.3136e-30	9.75899e-29
USP21	1.1776	3.80214	155.421	1.35477e-30	1.00126e-28
IQGAP3	3.42568	3.91357	155.166	1.48768e-30	1.09383e-28
NCAPH	2.98122	2.32467	155.06	1.54717e-30	1.13173e-28
AURKB	3.58262	2.88101	154.554	1.86377e-30	1.35637e-28
ZNF692	1.71177	4.22992	153.394	2.85917e-30	2.05976e-28
ERCC6L	3.19637	0.444547	152.666	3.7409e-30	2.66801e-28
ABCC10	1.37255	3.63887	152.146	4.53398e-30	3.20162e-28
GMNN	2.20937	5.10996	152.063	4.67652e-30	3.28601e-28
THY1	2.55184	5.46446	152.01	4.7685e-30	3.33421e-28
CDC45	3.08496	2.3937	151.896	4.97502e-30	3.44484e-28
APLN	3.9081	2.87417	151.779	5.19374e-30	3.57892e-28
KIF14	3.10428	1.97328	151.558	5.63751e-30	3.82921e-28
TONSL	1.95713	3.81409	151.336	6.11963e-30	4.13698e-28
TCF19	2.78847	3.96918	150.659	7.86753e-30	5.26866e-28
CENPM	3.55344	2.59376	150.51	8.31564e-30	5.54272e-28
TMEM206	1.35203	1.9731	150.222	9.25342e-30	6.13911e-28
TBC1D31	1.40159	2.42405	149.85	1.06227e-29	6.95056e-28
CELSR3	3.49686	2.5896	149.661	1.13947e-29	7.38792e-28
SMG5	1.36256	6.95762	149.397	1.25712e-29	8.0773e-28
XRCC3	1.65515	2.75078	149.364	1.27262e-29	8.14021e-28
EHMT2	1.32797	5.56515	149.247	1.32921e-29	8.4642e-28
SGO1	3.05517	1.38072	149.176	1.36484e-29	8.65249e-28
CCNF	2.20021	2.89866	148.651	1.65929e-29	1.0358e-27
RASD2	2.64443	0.378327	148.645	1.66291e-29	1.0358e-27
ESM1	4.19	3.22496	148.586	1.6997e-29	1.05411e-27
ZFP41	1.95005	3.22208	148.556	1.71873e-29	1.0613e-27
CKAP2L	3.20848	2.06122	148.462	1.7803e-29	1.09458e-27
KAT2A	1.5084	5.61639	147.917	2.18092e-29	1.32943e-27
CDKN2A	4.06273	3.82264	146.974	3.10053e-29	1.87398e-27
DEPDC1	3.7736	2.14291	146.928	3.15439e-29	1.89849e-27
NEIL3	4.1449	0.735083	146.813	3.29267e-29	1.97339e-27
KIF23	3.30561	2.4803	146.688	3.45092e-29	2.05958e-27
CEP250	1.0982	4.45916	146.214	4.11988e-29	2.41835e-27
MYBL2	4.5715	4.29112	146.176	4.17914e-29	2.44308e-27
FANCI	2.27961	3.46023	145.961	4.52762e-29	2.636e-27
KIF18A	3.34671	1.20911	145.574	5.23499e-29	3.02315e-27
PBK	3.40496	2.35563	145.236	5.94018e-29	3.41656e-27
STIL	2.38828	1.96494	144.468	7.92295e-29	4.5134e-27
RFC4	1.75265	3.77836	144.461	7.94211e-29	4.5134e-27
USP49	1.27946	1.96856	144.253	8.58845e-29	4.86133e-27
C21orf58	2.29124	1.80542	143.348	1.20647e-28	6.72228e-27
ASF1B	2.99251	3.01991	142.829	1.4665e-28	8.07649e-27
SCAMP3	1.29257	6.58136	142.794	1.48618e-28	8.15342e-27
AP5Z1	1.14202	5.06985	142.623	1.58488e-28	8.66156e-27
KMT5C	1.5138	2.94788	142.518	1.64889e-28	8.97699e-27
NVL	1.00125	3.53192	142.486	1.66859e-28	9.0497e-27
ARHGAP11A	2.55409	2.82527	142.472	1.67771e-28	9.06474e-27
PEA15	1.17946	6.68233	141.646	2.28974e-28	1.22785e-26
ZWINT	2.47408	3.88031	141.238	2.67119e-28	1.41643e-26
OR51E1	3.02994	-0.914045	141.162	2.74828e-28	1.44655e-26
MTFR2	3.02144	0.492445	141.119	2.79337e-28	1.46488e-26
ORC1	2.9317	1.77778	140.203	3.94884e-28	2.04823e-26
SGO2	2.39604	1.91531	139.82	4.56296e-28	2.34123e-26
XRCC2	2.90877	1.09893	139.691	4.79288e-28	2.44163e-26
MSH2	1.30955	3.87526	139.631	4.90167e-28	2.48817e-26
RNASEH2A	1.89874	4.16858	139.56	5.03656e-28	2.54757e-26
DENND4B	1.06312	5.06581	139.506	5.14007e-28	2.59074e-26
PRIM2	1.18762	2.8623	139.434	5.28198e-28	2.65289e-26
PPOX	1.17634	4.09413	139.323	5.50787e-28	2.75664e-26
KIAA1841	1.55305	1.87798	138.956	6.32966e-28	3.14586e-26
TMEM79	1.11337	2.54195	138.914	6.43046e-28	3.18486e-26
UBAP2L	1.01593	6.57534	138.706	6.95803e-28	3.43423e-26
TEDC2	2.7937	2.1101	138.378	7.88017e-28	3.87596e-26
SEMA3F	1.28119	4.21981	137.78	9.88905e-28	4.83073e-26
CENPW	2.60297	2.43063	137.76	9.96524e-28	4.85134e-26
PIGC	1.07884	4.85479	137.707	1.01658e-27	4.93215e-26
FEN1	1.64055	4.68801	137.619	1.05123e-27	5.08295e-26
STMN1	2.12774	6.07902	137.56	1.07492e-27	5.17997e-26
E2F8	3.64641	1.53979	137.45	1.12104e-27	5.384e-26
TNFRSF4	2.33995	1.69577	137.166	1.24865e-27	5.95676e-26
CENPH	1.8715	1.95507	136.421	1.65811e-27	7.80571e-26
NR2C2AP	1.34386	3.91755	136.283	1.74735e-27	8.17185e-26
SHCBP1	3.32102	1.77858	135.866	2.04839e-27	9.54846e-26
RASL12	2.23654	1.64124	135.724	2.16215e-27	9.94869e-26
RECQL4	2.71125	4.24459	135.583	2.28133e-27	1.04298e-25
KIF15	3.36148	1.66985	135.549	2.31136e-27	1.05333e-25
MTBP	1.87766	1.19459	135.384	2.46091e-27	1.11791e-25
WDR62	2.57177	2.59831	135.009	2.83988e-27	1.26985e-25
DBF4B	1.56786	2.03928	134.968	2.88487e-27	1.28593e-25
CCNA2	3.50786	3.509	134.896	2.96454e-27	1.31733e-25
ORC6	2.86185	1.49906	134.228	3.82688e-27	1.68999e-25
KHDC4	1.31757	4.55799	133.563	4.93562e-27	2.15296e-25
CBFA2T2	1.20466	4.02965	133.549	4.96167e-27	2.15772e-25
OLFML2A	2.41134	3.22213	133.293	5.47324e-27	2.37296e-25
E2F2	3.00315	1.26246	132.944	6.25615e-27	2.69998e-25
HDAC11	1.77898	4.39622	132.65	7.00186e-27	2.99924e-25
IQCC	1.49763	0.931554	132.427	7.62627e-27	3.25692e-25
GINS1	2.75027	2.93397	132.186	8.36408e-27	3.56135e-25
C1orf35	1.32343	4.13306	131.92	9.26291e-27	3.93233e-25
FAM83D	2.41458	3.41208	131.76	9.85083e-27	4.16544e-25
THBS4	5.76299	4.12328	131.755	9.87043e-27	4.16544e-25
NUSAP1	2.2751	4.2843	131.678	1.01649e-26	4.27703e-25
OLFML2B	3.18179	3.15761	131.586	1.05319e-26	4.41846e-25
TRIM11	1.13985	4.25961	131.56	1.06368e-26	4.44938e-25
POLQ	3.00111	1.31373	130.743	1.45615e-26	6.05553e-25
CHAF1A	1.47713	3.91882	130.261	1.753e-26	7.26882e-25
ADCY6	1.18103	4.75452	130.105	1.86161e-26	7.67457e-25
RUSC1	1.39846	4.28239	129.651	2.21771e-26	9.06402e-25
DHX34	1.17283	4.42996	129.091	2.75171e-26	1.11507e-24
CDKN2C	2.3087	3.97708	129.018	2.83091e-26	1.14391e-24
SEMA5B	2.31549	1.99838	128.691	3.21213e-26	1.29064e-24
COG2	1.02982	4.45756	128.278	3.76717e-26	1.50518e-24
RTL10	1.13863	3.67785	127.989	4.21294e-26	1.67859e-24
SOCS7	1.53087	3.02452	127.272	5.56043e-26	2.18496e-24
PCLAF	2.4858	2.99891	126.953	6.29049e-26	2.45829e-24
FANCG	1.47882	3.16942	126.565	7.31089e-26	2.84148e-24
CAPN11	2.10404	-0.769504	126.209	8.39447e-26	3.24495e-24
MAD2L1	2.16887	2.81827	125.808	9.80704e-26	3.76042e-24
ZNF251	1.27654	3.52645	125.702	1.02224e-25	3.90918e-24
CENPK	2.64359	1.23005	125.115	1.28394e-25	4.86747e-24
CAD	1.28788	4.87785	125.11	1.28648e-25	4.86747e-24
CDCA2	3.194	1.08993	125.027	1.32855e-25	5.00013e-24
FANCD2	2.22226	2.72009	124.903	1.39447e-25	5.23439e-24
CCT3	1.19064	8.30907	124.871	1.4115e-25	5.28442e-24
LIN37	1.01425	1.69437	124.792	1.45595e-25	5.43656e-24
GBA	1.38845	6.17063	124.589	1.57519e-25	5.85119e-24
ZNF517	1.74317	3.83142	124.554	1.59731e-25	5.91792e-24
MCM6	1.75543	4.76162	124.459	1.65717e-25	6.12382e-24
GJC1	2.36379	2.02548	124.362	1.72064e-25	6.34192e-24
TIGD5	1.61751	3.62035	124.298	1.76411e-25	6.48539e-24
RAD54L	3.36747	1.10347	124.244	1.80224e-25	6.60851e-24
CUL7	1.16753	5.12181	123.595	2.32079e-25	8.40197e-24
MCM3	1.55761	5.95446	123.306	2.59686e-25	9.30693e-24
VPS72	1.08542	5.16115	123.27	2.63377e-25	9.41555e-24
COX4I2	2.85264	0.950979	122.942	2.99408e-25	1.06502e-23
ECT2	2.40692	3.48554	122.916	3.02369e-25	1.07288e-23
TACC3	2.12719	4.62529	122.854	3.09797e-25	1.09651e-23
UHRF1	3.24143	2.41384	122.805	3.15793e-25	1.11497e-23
CHTF18	1.72412	3.21135	122.798	3.1663e-25	1.11516e-23
GPC3	5.95404	9.22955	122.478	3.58811e-25	1.25854e-23
CAP2	2.28284	4.74633	122.47	3.59985e-25	1.25854e-23
MCM2	2.41732	4.84762	122.442	3.63951e-25	1.26929e-23
CDH24	2.19746	1.57765	122.354	3.76665e-25	1.30795e-23
KCTD7	1.32231	2.51499	122.201	3.99878e-25	1.38443e-23
KIF11	2.20776	2.85471	122.178	4.03569e-25	1.39383e-23
FAAP24	1.47328	1.18702	121.98	4.35921e-25	1.49471e-23
PLXDC1	2.99303	2.7774	121.725	4.8177e-25	1.64795e-23
FAM72D	3.55769	-1.36509	121.48	5.30188e-25	1.80492e-23
PIF1	2.75685	1.31938	121.361	5.55438e-25	1.88637e-23
MDK	3.81883	7.19891	121.276	5.74241e-25	1.94099e-23
ACBD6	1.09811	4.79748	121.098	6.15685e-25	2.07126e-23
RAD51	2.34806	1.54082	121.036	6.30823e-25	2.11719e-23
TK1	2.34359	4.95078	121.002	6.39294e-25	2.13877e-23
RAD54B	1.65173	0.672544	120.782	6.96924e-25	2.32264e-23
HOXA13	6.96165	2.49648	120.554	7.6203e-25	2.52195e-23
CSPG4	2.12611	3.35197	120.461	7.90552e-25	2.61029e-23
DDX39A	1.48644	5.64487	120.383	8.15096e-25	2.67892e-23
CEP55	3.06198	1.80705	120.217	8.69699e-25	2.85181e-23
MYO19	1.22114	4.67199	120.07	9.21343e-25	3.01423e-23
CLK2	1.05562	4.80382	119.838	1.00955e-24	3.28772e-23
TMEM201	1.32912	3.24194	119.51	1.14837e-24	3.71436e-23
MESP2	3.39045	0.266568	119.484	1.15977e-24	3.74276e-23
TRIM45	2.30499	1.83058	119.277	1.25819e-24	4.0512e-23
E2F7	3.48231	0.76637	119.101	1.34862e-24	4.32284e-23
RDM1	3.44588	-0.314154	118.302	1.84677e-24	5.86689e-23
MCM10	3.05282	1.73338	118.028	2.05761e-24	6.52216e-23
FBXL18	1.3765	1.62912	117.902	2.16233e-24	6.82378e-23
HASPIN	2.71786	-0.439357	117.358	2.67925e-24	8.43639e-23
NSMCE2	1.45997	4.34884	117.027	3.05357e-24	9.57276e-23
CCHCR1	1.42728	4.81212	116.917	3.18891e-24	9.95331e-23
SPSB2	1.52801	3.15793	116.85	3.27471e-24	1.01988e-22
CENPU	2.19563	3.08699	116.642	3.55432e-24	1.10215e-22
WDHD1	2.01725	1.92725	116.522	3.7273e-24	1.15078e-22
SF3B4	1.07465	6.12842	116.506	3.75043e-24	1.15542e-22
SCX	3.27975	-0.04169	116.408	3.89989e-24	1.19373e-22
RFX8	2.73615	-1.22951	115.961	4.65333e-24	1.41281e-22
DSN1	1.28453	3.95261	115.96	4.65523e-24	1.41281e-22
POLD1	1.29596	4.25026	115.926	4.71713e-24	1.42856e-22
PLK4	2.12852	1.26748	115.898	4.77014e-24	1.44155e-22
NAT9	1.23368	4.63636	115.729	5.10069e-24	1.53494e-22
TAZ	1.07751	4.54593	115.683	5.19454e-24	1.55989e-22
EFNA4	1.56669	3.16595	115.38	5.857e-24	1.74414e-22
PIGU	1.14876	4.63705	115.202	6.28416e-24	1.86356e-22
NUDT17	1.83635	0.749295	115.06	6.64913e-24	1.9677e-22
AJM1	1.90513	2.23455	114.992	6.82961e-24	2.01276e-22
ZNF219	1.30024	4.65281	114.953	6.93651e-24	2.04005e-22
OTX1	4.39015	0.235694	114.693	7.68818e-24	2.25183e-22
RHNO1	1.15887	3.39006	114.348	8.81839e-24	2.56182e-22
PPM1F	1.00367	4.67309	114.264	9.11605e-24	2.64291e-22
NDUFA4L2	2.8801	4.60724	114.117	9.66583e-24	2.79662e-22
HAUS5	1.02867	3.64803	113.907	1.05034e-23	3.00242e-22
CHAF1B	2.59138	2.47943	113.794	1.09852e-23	3.13386e-22
ABCC5	1.10132	3.82029	113.547	1.21197e-23	3.43008e-22
TRPC6	2.08585	-0.302029	113.062	1.46956e-23	4.12634e-22
DIAPH3	3.69071	1.90433	112.808	1.62601e-23	4.52995e-22
HELLS	2.4186	2.71235	112.436	1.88605e-23	5.2137e-22
DNAH14	1.29128	2.60343	112.346	1.95464e-23	5.39285e-22
WDR76	2.24453	2.51443	112.042	2.20613e-23	6.06663e-22
NELFE	1.35972	6.0044	111.368	2.88675e-23	7.87315e-22
SCNM1	1.41088	4.57338	111.357	2.89974e-23	7.88279e-22
PRR11	2.49761	2.39856	111.356	2.90134e-23	7.88279e-22
TIGD1	1.80853	1.45095	111.345	2.91319e-23	7.89995e-22
GLI4	1.58682	3.76867	111.27	3.00239e-23	8.11101e-22
CDC7	2.07475	1.91946	111.067	3.25561e-23	8.77845e-22
FOXK1	1.23956	4.19759	110.916	3.45786e-23	9.30621e-22
MAST2	1.07607	4.71212	110.732	3.72158e-23	9.97831e-22
ZFP62	1.00283	3.41689	110.695	3.7778e-23	1.011e-21
NOL12	1.17551	1.80186	110.612	3.90433e-23	1.04291e-21
KIAA1522	1.5234	6.03713	110.435	4.19155e-23	1.11754e-21
MMP11	3.80123	3.98429	109.982	5.02378e-23	1.32702e-21
MAPT	3.01443	2.76172	109.941	5.10695e-23	1.3465e-21
POLA2	1.30003	3.64692	109.832	5.33544e-23	1.40287e-21
TCOF1	1.07955	5.13831	109.325	6.53589e-23	1.70124e-21
FLAD1	1.04119	5.62533	109.172	6.94935e-23	1.80228e-21
OIP5	2.26116	0.933393	109.126	7.0806e-23	1.83299e-21
ZNF696	1.22976	2.79169	108.478	9.18048e-23	2.37229e-21
RAD51AP1	2.28337	1.79945	107.804	1.20371e-22	3.08057e-21
YEATS2	1.06123	3.82859	107.714	1.24779e-22	3.18398e-21
MRPL53	1.01928	1.43317	107.533	1.34243e-22	3.40719e-21
SAPCD1	2.80816	-1.18562	107.511	1.35395e-22	3.42426e-21
TSSK6	1.40171	0.833422	107.462	1.38113e-22	3.4868e-21
SCRIB	1.33841	6.45738	107.454	1.38573e-22	3.49223e-21
NECAB3	1.50015	5.32283	107.243	1.50809e-22	3.79391e-21
TMEM106C	1.50997	5.88127	107.052	1.62892e-22	4.0763e-21
GPRIN1	2.61406	1.82892	106.414	2.10601e-22	5.2426e-21
TRAF2	1.18399	4.61964	105.81	2.68676e-22	6.64193e-21
BLM	2.47183	1.58365	105.621	2.89965e-22	7.15583e-21
C8orf33	1.2972	5.60933	105.5	3.04528e-22	7.50223e-21
GNAZ	3.65494	3.39485	105.279	3.32928e-22	8.17363e-21
UBE2S	1.98961	3.84069	104.942	3.81574e-22	9.288e-21
CHEK1	1.66388	2.79753	104.832	3.989e-22	9.67673e-21
ACLY	1.06533	6.4317	104.325	4.89713e-22	1.17795e-20
KIFC2	1.97361	3.47167	104.269	5.00915e-22	1.20287e-20
NAA40	1.10046	3.37269	103.879	5.86529e-22	1.38818e-20
SIX1	4.84926	0.0758226	103.727	6.23885e-22	1.47336e-20
IRAK1	1.31912	6.73025	103.709	6.28497e-22	1.4818e-20
ZNF707	1.01538	2.95986	103.539	6.73226e-22	1.58203e-20
PRPF3	1.01016	4.91344	103.503	6.8331e-22	1.60308e-20
TRIM65	1.05581	3.72803	103.396	7.13351e-22	1.67081e-20
SUCO	1.13462	5.03066	103.307	7.39728e-22	1.72692e-20
CBX2	2.71382	2.21666	103.252	7.56339e-22	1.76281e-20
C17orf53	1.94152	1.45705	103.196	7.73781e-22	1.80053e-20
LIN9	1.56341	1.89516	103.097	8.05597e-22	1.8715e-20
TERT	8.67995	2.49373	102.597	9.86829e-22	2.27034e-20
COL9A1	3.81778	-0.793458	102.562	1.00075e-21	2.29867e-20
MCM4	1.63938	5.38509	102.467	1.04043e-21	2.37831e-20
DEPDC1B	3.21893	2.24754	102.44	1.05191e-21	2.40072e-20
TP73	3.42746	1.51519	102.227	1.14661e-21	2.6002e-20
MAP3K9	1.32809	2.4561	102.097	1.20906e-21	2.73314e-20
CKS1B	1.25638	4.4699	101.892	1.31422e-21	2.95214e-20
MSH5	2.23925	0.946939	101.811	1.35792e-21	3.04071e-20
IQCE	1.17047	3.73232	101.616	1.4702e-21	3.27672e-20
FBXL19	1.08916	2.94704	101.581	1.4912e-21	3.31834e-20
RAB24	1.08853	3.01748	101.575	1.49486e-21	3.32128e-20
RFX5	1.17902	4.94104	101.49	1.54795e-21	3.43391e-20
KPNA2	1.43554	5.67806	101.407	1.60073e-21	3.54546e-20
FAM111B	2.60701	2.68739	101.387	1.61402e-21	3.56937e-20
NDOR1	1.02969	2.91754	101.374	1.62223e-21	3.58195e-20
ADAM15	1.33932	6.23155	101.349	1.63885e-21	3.61306e-20
LOXL2	1.64055	3.73006	101.305	1.66871e-21	3.66757e-20
LIG1	1.15024	4.74297	101.276	1.68891e-21	3.70624e-20
SMG9	1.19133	4.30733	101.267	1.69471e-21	3.71326e-20
ZIC5	6.58632	0.87217	101.117	1.80178e-21	3.93577e-20
LHX4	2.53209	-0.27196	100.946	1.93183e-21	4.20056e-20
ASB16	2.08544	-0.264807	100.779	2.06738e-21	4.46128e-20
ZNF775	1.65534	3.99395	100.767	2.07811e-21	4.47767e-20
ARHGEF11	1.15467	5.57784	100.503	2.31365e-21	4.95524e-20
TCF3	1.05518	4.93191	100.481	2.3343e-21	4.99198e-20
COA6	1.29078	4.92475	100.315	2.4986e-21	5.31148e-20
CCDC34	1.68158	3.32792	100.288	2.52612e-21	5.36199e-20
ZNF605	1.12708	3.09173	100.223	2.59395e-21	5.49778e-20
ZNF74	1.01202	2.79967	100.11	2.71679e-21	5.7496e-20
CDCA4	1.42055	2.54321	100.039	2.79586e-21	5.90816e-20
NUDT1	1.83579	3.24165	100.017	2.82097e-21	5.95241e-20
FANCE	1.6788	1.77048	99.9846	2.859e-21	6.02375e-20
KNTC1	1.94226	3.45077	99.8171	3.06133e-21	6.43105e-20
CNIH4	1.1075	5.0505	99.7722	3.11804e-21	6.54056e-20
ZSCAN9	1.01182	2.6575	99.7484	3.14854e-21	6.57551e-20
B4GALNT1	4.23352	2.77421	99.6639	3.25912e-21	6.7965e-20
DTYMK	1.33572	4.57919	99.426	3.59187e-21	7.4577e-20
ACYP1	1.14691	1.28095	99.1468	4.0262e-21	8.29909e-20
SNRPE	1.20455	5.67288	98.8569	4.5331e-21	9.31702e-20
PLOD3	1.04709	6.89136	98.8285	4.58611e-21	9.41241e-20
SSR2	1.22059	7.94976	98.8205	4.60107e-21	9.42955e-20
LAMA4	1.5357	4.48858	98.727	4.78066e-21	9.78354e-20
ZKSCAN3	1.44115	2.7832	98.6311	4.97202e-21	1.01606e-19
BCAN	4.60462	1.55463	98.5645	5.10935e-21	1.04263e-19
TGM3	5.37457	4.16918	98.4682	5.31482e-21	1.08301e-19
ARHGAP33	1.56703	2.39602	97.9566	6.55451e-21	1.32992e-19
RNFT2	2.72487	0.825888	97.84	6.87541e-21	1.39108e-19
OTUB2	1.59158	1.17046	97.7112	7.24831e-21	1.46031e-19
KLC2	1.15394	3.66856	97.4133	8.19069e-21	1.6409e-19
ZBTB12	1.90858	1.51531	97.3428	8.43113e-21	1.68198e-19
KRTCAP2	1.19214	4.84649	97.1142	9.26064e-21	1.84231e-19
ZNF789	1.05685	2.33368	97.081	9.38761e-21	1.86497e-19
ROBO1	2.90578	5.89524	96.9912	9.74034e-21	1.92967e-19
CACYBP	1.06847	5.62595	96.9396	9.94913e-21	1.96557e-19
IGF2BP1	6.98768	3.7118	96.8872	1.01655e-20	2.00278e-19
KIF24	1.89379	1.05556	96.7446	1.0779e-20	2.11488e-19
ZC3H3	1.15	5.0034	96.5636	1.16116e-20	2.26576e-19
ENAH	1.57298	6.03278	96.3487	1.26842e-20	2.46831e-19
OSBPL3	1.78131	2.92817	96.2111	1.34228e-20	2.59787e-19
GPSM2	1.60936	2.17382	96.1499	1.37655e-20	2.66058e-19
ZSCAN2	1.01044	2.94269	95.8467	1.55951e-20	2.99796e-19
NOTCH3	2.06382	5.32586	95.6518	1.68984e-20	3.23976e-19
MCM7	1.49921	6.25916	95.6121	1.71769e-20	3.28874e-19
MCM5	1.41928	5.69569	95.59	1.7334e-20	3.31438e-19
PSMC3IP	1.6223	0.735492	95.5638	1.75221e-20	3.34585e-19
ATAD5	1.65769	1.45528	95.4569	1.83111e-20	3.49184e-19
TPX2	2.12543	4.67477	95.328	1.93095e-20	3.66752e-19
FBF1	1.44563	1.40883	95.2917	1.9601e-20	3.70531e-19
HOXD9	4.59622	0.829616	95.291	1.9606e-20	3.70531e-19
SNRPB	1.1744	7.00702	95.1127	2.11014e-20	3.97085e-19
TMEM262	1.16815	-0.514708	95.0144	2.1975e-20	4.12437e-19
PLPPR2	1.19381	4.68344	94.7325	2.46846e-20	4.60263e-19
CBX8	1.2094	3.34192	94.6658	2.53739e-20	4.71881e-19
HSF2BP	2.11292	-1.38865	94.6486	2.55547e-20	4.74625e-19
TSEN54	1.05278	4.61605	94.3971	2.83506e-20	5.23881e-19
NT5DC2	2.65639	4.50828	94.3715	2.86508e-20	5.28687e-19
RAB11FIP4	1.85217	5.07546	94.3651	2.87272e-20	5.29411e-19
TMC7	2.1793	1.05949	94.3202	2.92645e-20	5.38618e-19
ERFE	2.68398	0.423271	94.271	2.98657e-20	5.48268e-19
FOXS1	2.85065	1.12692	94.1782	3.10323e-20	5.67494e-19
NXPH4	5.67576	2.43726	93.9702	3.38184e-20	6.16073e-19
SLC38A6	1.20298	3.00432	93.9143	3.46088e-20	6.28866e-19
H2AFZ	1.1843	6.45315	93.8502	3.55374e-20	6.44918e-19
DNAJC6	2.59218	2.0997	93.8309	3.58227e-20	6.49269e-19
NCAPD2	1.42876	4.68512	93.755	3.69639e-20	6.69103e-19
COL4A1	1.79423	7.54724	93.6098	3.92514e-20	7.08711e-19
NPEPL1	1.19496	3.15308	93.2365	4.58062e-20	8.20829e-19
HSF4	1.81914	3.17035	93.0985	4.85009e-20	8.63691e-19
EPS8L3	4.93688	3.98223	92.9299	5.20074e-20	9.23828e-19
CIP2A	2.18134	1.54427	92.5581	6.06674e-20	1.07232e-18
C8orf44	1.25258	1.02328	92.4935	6.23144e-20	1.09942e-18
RASGRF2	1.89098	2.53721	92.2937	6.76959e-20	1.18772e-18
GPAA1	1.43942	7.73121	92.2198	6.98052e-20	1.22172e-18
TUBG1	1.09887	5.01881	92.1134	7.29552e-20	1.27061e-18
FANCB	2.24733	-1.20624	91.8978	7.97822e-20	1.38613e-18
CENPO	1.57577	2.52906	91.5886	9.07096e-20	1.56266e-18
DNMT3A	1.31624	4.45828	91.5087	9.37717e-20	1.61152e-18
SPATC1L	2.93171	2.33559	91.3408	1.00544e-19	1.72583e-18
AKR1C3	1.62119	8.37601	91.1161	1.10384e-19	1.88396e-18
HOXD8	3.08749	-0.0912717	91.0608	1.12952e-19	1.9249e-18
TCF15	2.32214	-0.590692	90.9628	1.17649e-19	1.9978e-18
IL3RA	1.27882	2.59151	90.8478	1.23416e-19	2.09075e-18
ATAD2	1.72114	5.40581	90.7851	1.26679e-19	2.14347e-18
TRIM59	1.95189	0.947352	90.6727	1.32743e-19	2.24077e-18
CENPP	1.11287	1.36675	90.552	1.39576e-19	2.35055e-18
ZBED8	1.25002	1.42591	90.4935	1.43017e-19	2.40565e-18
CLSPN	2.80897	0.731207	90.4672	1.44592e-19	2.4242e-18
SOGA1	1.50016	3.92642	90.4445	1.45964e-19	2.44371e-18
MTHFD1L	1.53893	3.40964	90.3731	1.50368e-19	2.51448e-18
DUSP9	5.05474	4.5645	90.1081	1.67915e-19	2.79806e-18
ANKS3	1.08498	3.3493	89.7663	1.93623e-19	3.21143e-18
CENPJ	1.27096	2.22434	89.611	2.06573e-19	3.41433e-18
C4orf46	1.17385	1.69707	89.4557	2.20392e-19	3.6301e-18
PMFBP1	2.75695	-0.0817153	89.2819	2.36974e-19	3.88975e-18
GINS3	1.43125	1.69927	89.1779	2.47485e-19	4.04395e-18
GPR19	2.50211	-1.08046	89.1666	2.48656e-19	4.05816e-18
MROH1	1.34647	5.2095	89.1306	2.52412e-19	4.11474e-18
PYGB	1.44021	6.14029	88.8387	2.85128e-19	4.6322e-18
CCNE1	4.04205	2.79809	88.4494	3.35494e-19	5.40733e-18
NSD2	1.13254	4.91464	88.3567	3.48757e-19	5.6021e-18
FAM222A	1.75242	3.70016	87.9796	4.08347e-19	6.54457e-18
CTHRC1	4.01021	2.76757	87.919	4.18822e-19	6.70491e-18
CASTOR3	1.57732	2.69443	87.646	4.69523e-19	7.48299e-18
ALKBH6	1.23751	1.36543	87.3873	5.2326e-19	8.31156e-18
EME2	1.22313	2.6955	87.2619	5.5149e-19	8.71146e-18
PPP2R3B	1.05886	3.08998	87.2393	5.56746e-19	8.78477e-18
CCDC137	1.0205	4.32939	87.1481	5.78431e-19	9.09674e-18
CD200	1.88223	1.53817	87.1231	5.84528e-19	9.1825e-18
THEM5	1.76154	1.63173	87.1172	5.85976e-19	9.19512e-18
EBF1	2.17096	1.78885	87.0821	5.94653e-19	9.32101e-18
LAMC1	1.39635	6.9899	86.8314	6.60567e-19	1.03315e-17
MAFG	1.2974	4.16985	86.7382	6.86915e-19	1.07201e-17
ARHGAP39	1.56814	1.95033	86.6848	7.02469e-19	1.09508e-17
ARL16	1.19053	4.24298	86.5516	7.42839e-19	1.15549e-17
SLC7A6	1.82375	1.80206	86.3921	7.94267e-19	1.23414e-17
STX1A	1.58466	1.05928	85.9363	9.61882e-19	1.48022e-17
TESMIN	2.32448	1.20638	85.936	9.61974e-19	1.48022e-17
C20orf204	5.10607	2.45166	85.4566	1.1768e-18	1.80105e-17
MESP1	2.00056	1.38043	85.4249	1.1926e-18	1.82329e-17
POLE2	1.63111	2.00823	85.359	1.22614e-18	1.86856e-17
RPS6KL1	2.03981	2.27991	85.0615	1.38965e-18	2.10201e-17
ZSCAN16	1.12893	1.75156	84.9671	1.44601e-18	2.18495e-17
G6PD	2.62983	5.26268	84.801	1.55074e-18	2.32595e-17
PTP4A3	2.57991	4.65529	84.6762	1.63447e-18	2.44383e-17
NDRG3	1.00093	4.45356	84.6242	1.67071e-18	2.49539e-17
ZGRF1	1.36857	0.977306	84.5453	1.72714e-18	2.57159e-17
SLC26A2	1.2345	3.05156	84.5409	1.7304e-18	2.57377e-17
SLC50A1	1.25125	6.19976	84.5015	1.75932e-18	2.61406e-17
DDIAS	1.57853	0.982285	84.384	1.84866e-18	2.74394e-17
PAQR4	2.01423	2.65653	84.3389	1.88421e-18	2.78511e-17
N4BP3	2.00126	0.816534	83.9861	2.18646e-18	3.2252e-17
HMGB2	1.3883	5.32036	83.8713	2.29496e-18	3.3713e-17
PHF19	1.44309	3.43257	83.7398	2.42603e-18	3.54584e-17
SH3PXD2B	1.32518	3.61884	83.7396	2.42621e-18	3.54584e-17
NEU1	1.17444	6.80456	83.7289	2.43718e-18	3.55824e-17
ITGA6	1.41985	5.84015	83.7031	2.46386e-18	3.59294e-17
P4HA2	1.46533	4.98227	83.6013	2.5721e-18	3.7399e-17
B3GNTL1	1.49042	2.43982	83.4956	2.68953e-18	3.89081e-17
PCNA	1.07576	5.89422	83.3404	2.87173e-18	4.15019e-17
CCNE2	2.11644	0.990396	83.2612	2.96942e-18	4.2827e-17
GOLGA8B	1.64735	4.10538	83.0349	3.26755e-18	4.70317e-17
PXDNL	2.87461	-0.716935	82.9609	3.37144e-18	4.82833e-17
SIX4	3.37127	0.247064	82.8585	3.52062e-18	5.03692e-17
C20orf96	1.03788	2.19831	82.814	3.58744e-18	5.11713e-17
NMB	2.19544	2.09103	82.6842	3.79004e-18	5.40071e-17
SP6	3.12368	0.330076	82.6375	3.86553e-18	5.50279e-17
PODXL	1.59865	5.11281	82.5957	3.9346e-18	5.59552e-17
JCAD	1.76696	4.31126	82.3785	4.3135e-18	6.12827e-17
TLCD1	1.64898	3.54869	82.1623	4.72693e-18	6.68235e-17
TMEM81	1.0543	1.64714	82.1135	4.82576e-18	6.81532e-17
CCDC163	1.44555	1.03193	82.0548	4.9472e-18	6.96613e-17
DGKI	2.30199	-0.96907	82.0317	4.99592e-18	7.02086e-17
FOXD2	2.11613	1.19606	81.9077	5.26548e-18	7.36342e-17
CEP152	1.39335	1.245	81.8288	5.44445e-18	7.59136e-17
BCL9	1.35641	4.17769	81.7564	5.61409e-18	7.8145e-17
CCDC28B	2.38481	2.37271	81.6905	5.77329e-18	8.01853e-17
FAM72A	1.85484	-0.968502	81.6778	5.80443e-18	8.05392e-17
WHRN	1.4898	2.88284	81.5643	6.09059e-18	8.43235e-17
SAC3D1	1.30213	3.86723	81.5626	6.09489e-18	8.43235e-17
GINS2	1.79444	2.91159	81.2239	7.03674e-18	9.68842e-17
FAM83H	1.48902	6.54243	81.1807	7.16704e-18	9.85831e-17
BRSK1	1.80649	1.21318	81.0538	7.56369e-18	1.03739e-16
PSPH	1.47575	4.36157	81.0406	7.60631e-18	1.04223e-16
FSTL4	4.52253	1.17349	80.9583	7.87685e-18	1.07723e-16
TMEM145	3.96027	-0.000943392	80.7185	8.72148e-18	1.18932e-16
JAG2	1.69283	3.41844	80.6832	8.85303e-18	1.20605e-16
PSMD4	1.09977	7.90072	80.6811	8.86108e-18	1.20605e-16
MAPK8IP2	3.28984	3.189	80.5843	9.233e-18	1.2543e-16
PABPC1L	1.71496	4.29204	80.5843	9.23314e-18	1.2543e-16
CEP72	1.37991	2.33905	80.582	9.24229e-18	1.25435e-16
ISX	7.08896	2.68492	80.5492	9.37168e-18	1.2707e-16
SBF1	1.03747	5.46814	80.4291	9.86282e-18	1.33476e-16
RAB3B	3.7882	3.58651	80.3473	1.02116e-17	1.37934e-16
HMGA1	1.72507	6.20127	80.2263	1.07512e-17	1.44675e-16
ASIC3	2.00876	0.514379	80.1868	1.09334e-17	1.46849e-16
CRYBG2	2.56503	1.58401	80.1304	1.11986e-17	1.49988e-16
SMYD3	1.52634	2.64964	80.1135	1.12792e-17	1.50926e-16
H2AFX	1.45616	4.60236	80.1067	1.13123e-17	1.51226e-16
CSPG5	2.53796	0.43418	80.0749	1.14664e-17	1.53143e-16
SLC7A11	4.29789	2.78565	80.0422	1.16267e-17	1.55139e-16
CDC25A	2.15703	1.89219	79.9913	1.18816e-17	1.58391e-16
IQCD	2.71849	0.378798	79.962	1.20306e-17	1.60078e-16
LMNB2	1.32381	4.57032	79.8504	1.26158e-17	1.67553e-16
HSPB1	1.67146	8.95889	79.7663	1.30752e-17	1.7301e-16
ATAT1	1.09651	2.63609	79.5906	1.40914e-17	1.85844e-16
CYB561D1	1.21273	2.27077	79.5896	1.40973e-17	1.85844e-16
MCM8	1.36493	2.86374	79.5471	1.43546e-17	1.89062e-16
TEX22	2.15527	-1.19877	79.3668	1.55008e-17	2.0322e-16
STXBP6	1.67998	3.44229	79.1776	1.68027e-17	2.19683e-16
INKA1	1.48503	0.482384	79.1629	1.6908e-17	2.20857e-16
IDUA	1.25051	3.94407	79.158	1.69433e-17	2.21115e-16
COL4A2	1.65551	7.72216	79.0594	1.76704e-17	2.29764e-16
COLCA2	2.76536	1.31496	78.9982	1.8138e-17	2.35629e-16
PDGFA	1.98039	4.43089	78.7377	2.02699e-17	2.61656e-16
TYMS	1.79399	4.12955	78.6719	2.08472e-17	2.67896e-16
SCN4A	2.13471	0.734893	78.5973	2.15216e-17	2.7557e-16
GABRE	2.86677	4.08691	78.5354	2.20976e-17	2.82437e-16
EDIL3	2.79472	2.587	78.4685	2.27375e-17	2.90356e-16
NETO2	2.28589	1.46749	78.4313	2.31013e-17	2.94737e-16
DSTYK	1.03539	3.38503	78.3958	2.34541e-17	2.98971e-16
COCH	4.35517	2.27984	78.2287	2.51894e-17	3.20233e-16
SIRT7	1.01537	4.24016	78.1314	2.62579e-17	3.3352e-16
SAPCD2	2.77353	1.51012	78.0499	2.71889e-17	3.44731e-16
DNMT3B	1.71315	1.38833	78.0093	2.76646e-17	3.49829e-16
MRAP2	4.13413	1.86256	77.9938	2.78485e-17	3.51532e-16
RTKN2	2.84637	0.583038	77.9442	2.84454e-17	3.58432e-16
INCENP	1.27507	2.99351	77.8255	2.99252e-17	3.76082e-16
SLC52A2	1.43318	4.73238	77.8192	3.00063e-17	3.76769e-16
STRIP2	2.65445	1.04099	77.6641	3.20631e-17	4.02241e-16
DNM3	1.57092	0.615706	77.4503	3.51335e-17	4.39986e-16
ITPKA	2.58969	2.93594	77.4056	3.5812e-17	4.47697e-16
ALG1L	3.39893	2.60225	77.3498	3.66775e-17	4.57715e-16
ARIH2OS	1.06592	0.203427	77.006	4.24941e-17	5.27993e-16
CLCN2	1.051	2.68388	76.8741	4.49641e-17	5.57711e-16
TTC39A	3.17735	3.38239	76.8192	4.60339e-17	5.69989e-16
CRIP3	2.1549	2.79356	76.8065	4.62859e-17	5.72612e-16
L3MBTL1	1.41375	1.19709	76.7847	4.67199e-17	5.76481e-16
TLDC2	2.36161	1.30148	76.3988	5.51228e-17	6.72601e-16
CPLX2	9.21962	5.81593	76.2671	5.83254e-17	7.08648e-16
GALNT10	1.04635	4.17059	76.2599	5.8507e-17	7.1025e-16
BICDL1	2.28571	3.50047	76.1678	6.08652e-17	7.36996e-16
TRIM16	2.9993	3.97877	75.982	6.59163e-17	7.94784e-16
TRAF5	1.49871	2.62772	75.9669	6.63445e-17	7.99272e-16
RBP7	2.01731	3.37332	75.9245	6.75633e-17	8.13269e-16
PCBP4	1.11641	4.5234	75.9173	6.77724e-17	8.15097e-16
EFNA3	2.13422	1.50541	75.4384	8.32511e-17	9.97057e-16
MAMSTR	2.04809	0.360185	75.4203	8.39007e-17	1.00399e-15
TP53I3	1.86361	4.83931	75.0786	9.71746e-17	1.15029e-15
ZNF581	1.24068	3.58544	74.9949	1.00735e-16	1.19046e-15
FGD1	1.39123	2.74079	74.7152	1.1362e-16	1.33279e-15
DNA2	1.39	1.77583	74.6678	1.15961e-16	1.35802e-15
CHML	1.73923	3.59482	74.6253	1.18103e-16	1.3797e-15
MCAM	1.36869	5.5946	74.3773	1.31411e-16	1.52643e-15
LEF1	2.96959	2.58141	74.3696	1.3185e-16	1.53027e-15
RNF157	2.57993	3.93831	74.3007	1.35823e-16	1.57127e-15
BOP1	1.68974	6.24537	74.2142	1.40979e-16	1.62697e-15
PRIM1	1.29906	2.91326	74.0798	1.49384e-16	1.71701e-15
FAM72B	2.24129	-1.18319	73.9485	1.58083e-16	1.81407e-15
PIMREG	3.15116	0.598087	73.7134	1.7495e-16	2.00119e-15
CLN3	1.11997	5.03919	73.6223	1.81959e-16	2.07306e-15
DNMT1	1.18147	5.10196	73.6114	1.82821e-16	2.08122e-15
NCAPG2	1.25319	3.45571	73.5826	1.85103e-16	2.10215e-15
SPIRE2	1.30654	4.01391	73.4803	1.93461e-16	2.19359e-15
ATP6V1C1	1.0286	6.06709	73.3895	2.01188e-16	2.27758e-15
TIGD7	1.17572	0.529979	73.2308	2.15457e-16	2.42947e-15
C6orf48	1.21897	5.78968	73.2256	2.15942e-16	2.43301e-15
PDLIM7	1.2634	4.24003	73.2024	2.1812e-16	2.45562e-15
RFXANK	1.10987	4.79877	72.9679	2.41368e-16	2.70879e-15
KIAA1614	1.85413	0.854613	72.9378	2.44531e-16	2.74213e-15
PKN3	1.44468	3.2434	72.8532	2.53637e-16	2.83755e-15
TPM2	1.93008	5.37379	72.7513	2.65054e-16	2.9601e-15
PPP1R35	1.10741	3.96984	72.7499	2.65214e-16	2.9601e-15
AGO2	1.03361	4.66475	72.7176	2.6894e-16	2.99935e-15
BGLAP	1.81731	-0.615949	72.6902	2.72152e-16	3.03279e-15
IGSF3	2.56248	3.7027	72.6546	2.76371e-16	3.075e-15
GTF2IRD1	1.1243	3.60213	72.6502	2.76896e-16	3.07845e-15
SIPA1L3	1.18963	4.57252	72.5974	2.83288e-16	3.14706e-15
PLA2G6	1.34484	3.75451	72.5685	2.86844e-16	3.18408e-15
BAIAP2L2	3.02509	3.55944	72.5173	2.93268e-16	3.25286e-15
EBF3	2.2673	-0.179329	72.0427	3.60129e-16	3.96621e-15
DCST1	2.20043	-1.16172	71.9145	3.8068e-16	4.16733e-15
PIAS3	1.02486	3.37785	71.4597	4.63587e-16	5.02096e-15
GRAMD1A	1.45832	5.35572	71.2219	5.1394e-16	5.55788e-15
INKA2	1.23403	2.17583	71.139	5.3277e-16	5.75279e-15
ANKRD13B	1.73391	1.10844	71.1225	5.36595e-16	5.78096e-15
GLA	1.19472	4.37115	71.1032	5.41102e-16	5.82511e-15
2019-09-03	3.12908	0.441228	71.0898	5.44261e-16	5.85471e-15
PITX1	5.61074	2.17831	70.9963	5.66779e-16	6.0786e-15
UNC119B	1.18859	3.68653	70.9077	5.89016e-16	6.29814e-15
SLC36A1	1.04034	2.97607	70.7216	6.38559e-16	6.77709e-15
RMI2	1.94758	2.60758	70.6538	6.57645e-16	6.96928e-15
RIBC2	2.96345	0.196505	70.606	6.71441e-16	7.1102e-15
TMEM164	1.3632	3.80954	70.4736	7.11168e-16	7.50859e-15
WDYHV1	1.15836	3.09757	70.4444	7.20253e-16	7.59326e-15
RBL1	1.28127	2.32934	70.3137	7.62334e-16	8.01322e-15
HAGHL	2.83468	1.09046	70.2989	7.6726e-16	8.05313e-15
CKAP2	1.24171	3.34436	70.1047	8.34853e-16	8.74328e-15
ZNF341	1.20079	2.45542	70.0414	8.58145e-16	8.9609e-15
QRICH2	1.47837	2.16967	69.9754	8.83124e-16	9.20152e-15
ADM2	2.19974	3.92704	69.8405	9.3651e-16	9.72934e-15
CASTOR2	1.58089	-0.150819	69.7222	9.85976e-16	1.02283e-14
KCNN3	1.51523	1.61899	69.62	1.0308e-15	1.06623e-14
ZNF572	1.42062	0.848582	69.4833	1.09403e-15	1.12673e-14
IGF2BP3	4.77454	1.68522	69.3426	1.16315e-15	1.19275e-14
ANKRD23	1.18974	-0.737674	69.1483	1.26587e-15	1.29344e-14
PFDN6	1.06555	5.7419	68.8998	1.41064e-15	1.4393e-14
TRIM7	2.55018	0.213667	68.8805	1.4226e-15	1.45046e-14
POU5F1	2.0102	0.836471	68.7958	1.47614e-15	1.50183e-14
C1orf198	1.16587	5.58615	68.7575	1.50097e-15	1.526e-14
LRRC1	2.33585	3.20699	68.5209	1.66416e-15	1.68831e-14
SPINDOC	1.22247	2.93146	68.5001	1.67934e-15	1.70128e-14
C19orf48	1.34995	5.58681	68.4228	1.73696e-15	1.75841e-14
LYPD1	4.09402	2.61274	68.2327	1.8872e-15	1.90375e-14
SNX15	1.15229	-0.904483	68.0781	2.01898e-15	2.03094e-14
SFI1	1.29825	3.75534	68.052	2.04213e-15	2.05278e-14
DCAF13	1.06114	5.06142	67.8634	2.21758e-15	2.2182e-14
BFSP1	1.47329	0.163611	67.7413	2.33906e-15	2.33481e-14
WFS1	1.04041	5.24141	67.6669	2.41646e-15	2.40533e-14
PDE4C	1.94311	0.679446	67.5998	2.48833e-15	2.47342e-14
EML6	2.02847	1.26022	67.4924	2.608e-15	2.58517e-14
DCST2	2.07739	0.781198	67.4331	2.67655e-15	2.6476e-14
DLK2	1.98171	0.61448	67.3754	2.74491e-15	2.71334e-14
NRM	1.48934	3.58566	67.3712	2.75002e-15	2.71651e-14
LSM4	1.00134	6.54734	67.202	2.9613e-15	2.91914e-14
2019-09-05	2.00488	2.81637	67.046	3.17049e-15	3.10817e-14
TIGD3	2.15886	-0.203199	67.044	3.17332e-15	3.10881e-14
CUEDC1	1.0549	4.08846	67.0076	3.22427e-15	3.15222e-14
PROCA1	1.50141	0.424143	66.9933	3.24454e-15	3.16987e-14
ZHX1-C8orf76	1.48585	0.164199	66.8974	3.38366e-15	3.30126e-14
RAB6B	1.4906	1.84721	66.8143	3.50904e-15	3.41658e-14
CKS2	1.36711	3.97482	66.6915	3.70307e-15	3.59813e-14
HES6	1.41868	2.85026	66.6586	3.75684e-15	3.64541e-14
UBD	2.57419	6.0841	66.1342	4.7279e-15	4.53828e-14
LPL	2.4856	2.10605	66.019	4.97289e-15	4.76063e-14
CABYR	4.27161	2.61028	65.8846	5.27496e-15	5.03965e-14
TDRKH	1.23517	3.35137	65.7555	5.58265e-15	5.31581e-14
NANOS1	2.6621	0.492279	65.6246	5.91289e-15	5.60036e-14
CD109	2.47888	3.55636	65.3818	6.57833e-15	6.2059e-14
MSS51	1.28224	-0.399509	65.3336	6.71933e-15	6.32637e-14
SPINK5	3.23378	0.686856	65.247	6.97975e-15	6.54995e-14
MSX1	2.03893	1.0806	65.1776	7.19618e-15	6.74861e-14
PRRT3	1.07841	0.666609	65.1077	7.42059e-15	6.94992e-14
YJEFN3	1.78524	0.801184	65.0278	7.68596e-15	7.19373e-14
RBM24	2.57512	2.41863	64.9619	7.91205e-15	7.38596e-14
REXO5	1.38578	2.20384	64.7792	8.57424e-15	7.96762e-14
ASIC1	3.34534	1.4719	64.757	8.6585e-15	8.03022e-14
CSMD2	3.12191	0.566515	64.576	9.37636e-15	8.6622e-14
PAFAH1B3	1.99154	4.02721	64.4826	9.7699e-15	9.00245e-14
HIST1H4H	2.60547	0.133437	64.4523	9.90123e-15	9.11169e-14
PLEKHG2	1.14874	3.71809	64.4483	9.91875e-15	9.12192e-14
ACAN	3.6231	0.680057	64.2931	1.06205e-14	9.75473e-14
DAPK2	1.6237	3.47559	64.1069	1.15285e-14	1.05615e-13
SSUH2	3.9074	2.35288	64.0826	1.16523e-14	1.06681e-13
RHPN1	1.88732	2.72878	63.9908	1.21334e-14	1.11014e-13
SFN	3.86132	4.83602	63.8092	1.31451e-14	1.19733e-13
GPR158	3.42051	1.53764	63.7543	1.34669e-14	1.22352e-13
TLX1	2.87542	1.69944	63.6969	1.38124e-14	1.25251e-13
ANXA2R	1.53557	1.06407	63.5854	1.45091e-14	1.31235e-13
ZNF580	1.15671	3.26906	63.5653	1.46379e-14	1.32316e-13
FIGNL1	1.11485	2.67217	63.4842	1.51715e-14	1.36879e-13
FBXL22	1.15724	-0.814233	63.4818	1.51875e-14	1.36937e-13
ZNF213	1.04057	2.6914	63.3842	1.58559e-14	1.42693e-13
RFC3	1.06722	2.9181	63.2265	1.69993e-14	1.52598e-13
SPDYA	1.37545	-1.51298	63.2003	1.71972e-14	1.5418e-13
TSACC	1.59767	0.298067	63.152	1.75682e-14	1.57408e-13
BCAS4	1.71386	1.99321	63.0844	1.81004e-14	1.61871e-13
PSRC1	1.57597	2.19947	63.0081	1.87208e-14	1.66896e-13
ZNF296	2.19847	0.323087	62.8592	1.99937e-14	1.78021e-13
CHKA	1.13795	5.26019	62.7596	2.08933e-14	1.85568e-13
NQO1	4.81797	7.34695	62.7478	2.10027e-14	1.8639e-13
VASH2	2.39123	1.09619	62.7468	2.1012e-14	1.8639e-13
RGMA	1.93291	-0.0321758	62.6986	2.14651e-14	1.89937e-13
SPOCK1	4.49711	2.07004	62.6811	2.16319e-14	1.91294e-13
OSR2	4.15307	0.518616	62.6299	2.21266e-14	1.95305e-13
REEP2	3.06954	0.154212	62.5995	2.24259e-14	1.97458e-13
PLEKHH1	1.40711	1.9363	62.5243	2.31846e-14	2.03789e-13
POC1A	1.13224	3.27369	62.524	2.31877e-14	2.03789e-13
CTSV	4.53529	2.20069	62.4654	2.37962e-14	2.09008e-13
FAM50A	1.09884	6.31378	62.4548	2.39085e-14	2.09865e-13
BRICD5	1.40938	0.934307	62.4083	2.44048e-14	2.13565e-13
HCN2	3.30593	0.736065	62.3842	2.46675e-14	2.15548e-13
CDCA7	3.71556	1.91927	62.3833	2.46768e-14	2.15548e-13
PCDH17	1.38136	2.58349	62.3532	2.50078e-14	2.17905e-13
PHPT1	1.24346	6.15908	62.3515	2.50261e-14	2.17932e-13
PLXNA1	1.31587	4.21385	62.3501	2.50424e-14	2.1794e-13
ATP6V1FNB	2.84552	-0.165321	61.9845	2.94407e-14	2.54819e-13
SOX12	1.41255	4.62659	61.8776	3.08678e-14	2.66987e-13
GPSM1	2.03665	3.60117	61.8765	3.0884e-14	2.66987e-13
MAPK12	2.20502	3.27179	61.8161	3.17206e-14	2.73888e-13
MEX3A	1.88965	2.52733	61.7131	3.32021e-14	2.85987e-13
TNFRSF25	1.54393	2.51678	61.6959	3.34564e-14	2.88003e-13
NES	1.27892	5.07216	61.6908	3.35321e-14	2.88481e-13
KCP	2.98321	0.388229	61.6267	3.44978e-14	2.95897e-13
MYO1A	3.04633	1.57582	61.5457	3.57593e-14	3.06165e-13
JPT1	1.32771	5.48081	61.4879	3.66865e-14	3.13915e-13
BSG	1.03444	8.68241	61.4294	3.76503e-14	3.21776e-13
NECTIN1	1.25975	3.97599	61.3966	3.82029e-14	3.25913e-13
GNB1L	1.04106	2.36488	61.3098	3.9702e-14	3.37894e-13
CDKN2AIPNL	1.02263	4.38153	61.2237	4.12465e-14	3.50202e-13
DLG5	1.6301	3.8284	61.1231	4.31292e-14	3.65101e-13
SPAG5	1.3675	4.68301	61.0946	4.36797e-14	3.69542e-13
GOLGA6L9	1.19386	0.314395	61.0888	4.37913e-14	3.70266e-13
PGP	1.17749	4.38045	60.9959	4.56342e-14	3.84254e-13
BRCA2	1.32883	1.5089	60.7835	5.01473e-14	4.20518e-13
GINS4	1.75999	1.37476	60.668	5.27863e-14	4.41351e-13
LRRC37A3	1.4143	1.42869	60.5287	5.61568e-14	4.68981e-13
MCMDC2	1.24734	0.597539	60.5087	5.66591e-14	4.72623e-13
ARID3A	2.53241	4.00987	60.4638	5.77995e-14	4.81573e-13
SLC39A10	1.28175	3.18771	60.4369	5.84948e-14	4.87081e-13
RHBDL1	1.66115	1.13478	60.4337	5.85779e-14	4.87489e-13
STK39	2.0193	3.35913	60.4277	5.87334e-14	4.88498e-13
DNASE1	1.08203	2.54944	60.392	5.96729e-14	4.95157e-13
TMCO3	1.2751	5.18316	60.3865	5.98199e-14	4.96088e-13
GNAL	2.05131	2.40856	60.2596	6.32924e-14	5.22153e-13
SASS6	1.05663	1.65914	60.1704	6.58536e-14	5.42969e-13
SLC2A5	4.31695	3.04723	60.1101	6.76427e-14	5.56433e-13
EPPK1	3.39	3.23886	59.8862	7.47259e-14	6.11877e-13
PRRT2	1.60494	-0.746036	59.7416	7.96941e-14	6.50028e-13
SLC35E4	1.3728	0.844213	59.6576	8.27303e-14	6.73553e-13
WNK4	3.74934	2.71461	59.6515	8.29569e-14	6.74628e-13
SULT1C2	3.61146	3.97272	59.6217	8.40632e-14	6.83235e-13
ELFN2	3.72126	2.63295	59.4799	8.95444e-14	7.23661e-13
P3H4	1.56949	3.63947	59.4409	9.11134e-14	7.35924e-13
HEY1	1.34654	2.43086	59.2634	9.86113e-14	7.9334e-13
ZNF618	1.06366	3.74349	59.2263	1.00255e-13	8.04748e-13
BARD1	1.27918	1.75913	59.1666	1.02958e-13	8.25982e-13
C8orf76	1.04436	3.21944	59.1308	1.04614e-13	8.38795e-13
SEMA6C	1.50722	4.12592	59.0786	1.07079e-13	8.56155e-13
DOCK3	2.5137	-0.824376	59.0751	1.07246e-13	8.57009e-13
MPP3	1.90746	1.05908	59.0681	1.07582e-13	8.58727e-13
BOLA2B	1.71505	-0.965916	58.8686	1.17591e-13	9.31845e-13
MUC13	5.19951	6.93895	58.7833	1.22152e-13	9.64767e-13
DUOX1	2.30539	1.73152	58.7723	1.2275e-13	9.68771e-13
RAP2A	1.0332	4.91554	58.6703	1.28466e-13	1.01017e-12
MYO15B	1.43767	5.57794	58.4406	1.42335e-13	1.11309e-12
ADRA2C	3.33596	2.38563	58.3923	1.45441e-13	1.13551e-12
DLL4	1.08521	3.65257	58.3428	1.48693e-13	1.15836e-12
TMEM266	2.08058	0.433622	58.3064	1.51126e-13	1.17539e-12
HRCT1	2.87783	3.05005	58.1519	1.6193e-13	1.25668e-12
UNKL	1.05463	2.91946	58.0715	1.6785e-13	1.30121e-12
C11orf80	1.27958	2.27852	57.9538	1.76915e-13	1.36702e-12
DNASE1L2	2.668	-0.165278	57.9492	1.77278e-13	1.36908e-12
PLXNC1	1.84514	3.90588	57.9306	1.78758e-13	1.37902e-12
SOWAHA	1.87606	3.52482	57.9288	1.78908e-13	1.37943e-12
ELL3	1.20328	-1.34455	57.8326	1.86769e-13	1.43771e-12
MMS22L	1.31768	1.96876	57.789	1.90444e-13	1.46442e-12
EMX1	3.84468	0.674616	57.7671	1.92323e-13	1.47727e-12
S100P	5.93781	5.88408	57.6967	1.98475e-13	1.52288e-12
GAREM2	2.18582	1.20291	57.5982	2.07412e-13	1.58804e-12
OXLD1	1.02	4.22307	57.5188	2.14915e-13	1.64197e-12
FAM171A2	2.11606	0.337371	57.4476	2.21868e-13	1.68875e-12
LRRC69	1.97555	-0.455883	57.4376	2.22863e-13	1.69542e-12
ANXA2	1.18758	8.18482	57.3953	2.27122e-13	1.72231e-12
STXBP4	1.07071	2.65543	57.3376	2.33072e-13	1.76088e-12
UQCC2	1.01994	5.32214	57.3194	2.34974e-13	1.77431e-12
NME1	1.20861	5.80156	57.2881	2.38289e-13	1.79839e-12
GBP2	1.40219	6.34923	57.2512	2.42263e-13	1.82644e-12
PRDM15	1.30491	2.90651	57.2134	2.46399e-13	1.85371e-12
CCDC78	2.32038	-0.318515	57.178	2.50334e-13	1.88133e-12
FABP5	1.70709	2.55884	57.1075	2.58357e-13	1.93449e-12
FBXL6	1.14267	4.81421	57.0731	2.62371e-13	1.96146e-12
RELL2	1.34281	0.275197	57.0245	2.68148e-13	2.00255e-12
TKT	1.52343	8.113	56.8962	2.84018e-13	2.11663e-12
WDR97	1.57043	0.910941	56.8132	2.94779e-13	2.19339e-12
DDX11	1.26591	3.38696	56.7652	3.01189e-13	2.23992e-12
OSBP2	1.74841	2.00533	56.6948	3.10846e-13	2.30812e-12
CATSPER2	1.25478	0.46492	56.6577	3.16058e-13	2.34074e-12
TTF2	1.0075	2.53295	56.64	3.18583e-13	2.35821e-12
CRHR2	1.73725	-1.51753	56.5807	3.27159e-13	2.41667e-12
FUT2	3.00476	1.26354	56.5296	3.34755e-13	2.46767e-12
LCN2	4.75421	7.69409	56.459	3.45527e-13	2.54314e-12
RHEBL1	1.1575	-0.388225	56.4088	3.53398e-13	2.59838e-12
PRRX1	2.4385	1.53889	56.351	3.62683e-13	2.66528e-12
MAPK11	1.43055	2.97854	56.3409	3.6433e-13	2.67463e-12
TMEM150B	2.26691	3.27488	56.1573	3.95608e-13	2.89383e-12
RGS5	1.44098	6.47464	56.1044	4.05119e-13	2.95884e-12
CPXM1	2.39311	1.50589	56.0574	4.13763e-13	3.01734e-12
CEL	3.25029	0.232426	56.0507	4.15019e-13	3.02186e-12
NRIP2	1.16906	1.41136	55.8988	4.4431e-13	3.23184e-12
ZNF71	1.11042	1.91702	55.686	4.88898e-13	3.53992e-12
LDLRAD1	4.13772	1.50342	55.4859	5.34905e-13	3.84861e-12
AFP	7.04933	9.21741	55.4719	5.38274e-13	3.86993e-12
MYCN	3.70433	1.1966	55.4516	5.4321e-13	3.90149e-12
FSD1L	1.17846	0.932367	55.4449	5.44861e-13	3.91138e-12
SLC6A8	2.93818	4.75718	55.4137	5.52552e-13	3.95862e-12
PSMG3	1.08155	4.61403	55.4006	5.55828e-13	3.97809e-12
SERPINI1	1.90631	2.62992	55.3109	5.78693e-13	4.13344e-12
PFKFB2	1.23348	3.6138	55.2684	5.89878e-13	4.20911e-12
CCL25	6.90727	4.54269	55.1285	6.28183e-13	4.46457e-12
BNIPL	1.69342	-0.389069	55.1202	6.30539e-13	4.47909e-12
SFRP4	2.98498	2.21622	55.1013	6.35923e-13	4.51508e-12
KLF13	1.07192	5.815	55.0855	6.40479e-13	4.54291e-12
CCDC180	1.76928	-0.88311	55.079	6.42357e-13	4.55396e-12
ADCK5	1.01634	3.81514	55.0668	6.45874e-13	4.57662e-12
PI15	4.07207	0.973032	55.0384	6.54193e-13	4.63097e-12
C8orf59	1.04026	4.86149	54.9637	6.76561e-13	4.7825e-12
TTLL4	1.46285	4.37341	54.8677	7.06459e-13	4.97872e-12
HIST1H3D	2.24558	-0.610725	54.8627	7.08029e-13	4.98732e-12
GNG4	5.46016	3.32793	54.7374	7.49151e-13	5.26398e-12
SNCG	3.54172	4.5272	54.6778	7.69535e-13	5.39924e-12
CSKMT	1.10176	0.972913	54.6722	7.71485e-13	5.41026e-12
LIMK1	1.23328	3.9652	54.643	7.81691e-13	5.47645e-12
KCNE5	3.15068	-0.210863	54.6327	7.85347e-13	5.49936e-12
CDK5R1	1.28259	0.917226	54.6096	7.93557e-13	5.5514e-12
NR6A1	1.2771	2.62958	54.6003	7.96895e-13	5.57202e-12
ZNF300	2.06601	1.19652	54.4816	8.40673e-13	5.86375e-12
SLC6A9	2.1102	2.22896	54.4711	8.44649e-13	5.8886e-12
C1QL1	3.96119	2.91116	54.4299	8.60505e-13	5.99036e-12
F2RL3	2.33141	1.91647	54.3941	8.74487e-13	6.08329e-12
TMEM198	1.46405	2.57492	54.3302	9.0003e-13	6.25635e-12
HOXA3	2.85364	1.37074	54.3194	9.04443e-13	6.28396e-12
MTMR11	1.92438	3.51616	54.3103	9.08153e-13	6.30667e-12
ANKRD34A	1.11488	-0.687381	54.256	9.30685e-13	6.45337e-12
DYNC1I1	3.85357	2.4119	54.0971	9.99812e-13	6.90956e-12
ETV4	3.01606	4.26325	54.0498	1.02138e-12	7.04834e-12
DYDC2	3.4665	0.947573	54.0312	1.03001e-12	7.10107e-12
SCML2	1.35244	1.61315	53.8889	1.09832e-12	7.5534e-12
RHBDF2	1.06973	4.33137	53.8879	1.0988e-12	7.5534e-12
HGH1	1.08113	5.51577	53.8623	1.11158e-12	7.62653e-12
LZTS1	1.41053	2.17978	53.8535	1.11601e-12	7.64958e-12
CNTD1	1.04029	-0.477633	53.7697	1.15903e-12	7.92538e-12
C18orf54	1.42493	0.408025	53.7211	1.18475e-12	8.08189e-12
ANO2	3.038	0.0598296	53.703	1.19448e-12	8.13658e-12
CCDC154	1.91237	-0.209753	53.6251	1.23724e-12	8.41984e-12
CMTM4	1.28146	3.48294	53.6071	1.24733e-12	8.48446e-12
SPRED3	1.84199	-0.885708	53.5903	1.25685e-12	8.54107e-12
FANCA	1.03946	2.91612	53.5681	1.26948e-12	8.6187e-12
DDX39B	1.01577	5.30902	53.4839	1.3187e-12	8.92314e-12
BRIP1	1.39802	2.12484	53.4793	1.32145e-12	8.9375e-12
CACNB4	3.02038	-0.1883	53.4597	1.33323e-12	9.01291e-12
GLDN	3.86047	2.13441	53.4179	1.35866e-12	9.17176e-12
ATP6V1C2	1.0104	0.436118	53.3528	1.3992e-12	9.44039e-12
E2F5	1.19306	2.30414	53.3519	1.39978e-12	9.44039e-12
C1QTNF6	1.21682	4.09361	53.2603	1.45892e-12	9.8114e-12
LINGO1	2.56326	2.77095	53.2478	1.46722e-12	9.86263e-12
SPARCL1	2.76347	7.09362	53.2042	1.49643e-12	1.00448e-11
TNFSF4	1.76717	1.74746	53.1951	1.50258e-12	1.00718e-11
IL17D	3.19221	1.17517	53.1744	1.51668e-12	1.01606e-11
LAGE3	1.15299	4.49169	53.1317	1.54626e-12	1.03403e-11
RNF24	1.03151	2.85343	52.8803	1.73248e-12	1.14993e-11
FAM24B	2.13146	-0.880255	52.8505	1.756e-12	1.16446e-11
CDKN2B	1.34317	2.85664	52.8072	1.79078e-12	1.18532e-11
S100A10	1.27348	6.99603	52.5645	1.99876e-12	1.31992e-11
TMEM136	1.37118	1.42196	52.4274	2.12677e-12	1.39798e-11
C1QTNF3	4.0478	4.53935	52.3852	2.16783e-12	1.42169e-11
ALPK3	2.07844	3.9846	52.2979	2.25531e-12	1.47568e-11
TSPO2	2.18383	-0.456875	52.2712	2.28276e-12	1.49227e-11
FAM81A	2.09916	0.0340213	52.2691	2.28494e-12	1.49301e-11
CKLF	1.05355	2.55352	52.2512	2.30352e-12	1.50377e-11
TMEM132A	2.49898	3.70064	52.2141	2.34257e-12	1.52647e-11
UGT2B11	3.19808	4.75944	52.1951	2.36283e-12	1.53897e-11
HIST1H2BN	1.54781	1.03082	52.1424	2.41991e-12	1.57471e-11
ZMYND10	1.52928	-0.354527	51.9933	2.58915e-12	1.681e-11
SPP1	4.3047	9.23835	51.9133	2.68487e-12	1.73998e-11
SYP	1.81536	1.17244	51.9072	2.69224e-12	1.74396e-11
CCSAP	1.03745	2.90118	51.8588	2.75198e-12	1.77862e-11
TRIM16L	2.44531	4.52402	51.8111	2.81224e-12	1.81593e-11
ACTG2	1.907	2.51923	51.7769	2.85623e-12	1.84072e-11
ATP2A1	1.55907	-0.255578	51.7367	2.90881e-12	1.87151e-11
HIST2H2BF	2.02744	-0.83079	51.7008	2.95651e-12	1.90048e-11
SPATC1	1.55311	-1.4889	51.6403	3.03884e-12	1.95165e-11
DKK1	5.80064	3.91881	51.455	3.30557e-12	2.11533e-11
PKN1	1.07049	6.66645	51.4405	3.32733e-12	2.12639e-11
ZNF530	1.13824	0.917579	51.3848	3.41259e-12	2.17892e-11
AACS	1.01511	3.7963	51.3317	3.49591e-12	2.22533e-11
ACTN2	4.74499	3.28142	51.3164	3.52018e-12	2.23941e-11
TPBGL	3.06523	0.142916	51.3156	3.52145e-12	2.23941e-11
SERPINH1	1.10917	6.4891	51.1424	3.80984e-12	2.4142e-11
BDKRB1	2.72922	-0.396354	51.1328	3.82644e-12	2.42364e-11
CFAP53	1.38068	-0.69663	51.1308	3.82986e-12	2.42473e-11
PRR36	2.38686	0.927262	51.0112	4.04389e-12	2.55909e-11
CLDN15	1.8338	5.39801	50.9538	4.15073e-12	2.62322e-11
CRYGS	1.99714	1.30253	50.8876	4.27761e-12	2.70101e-11
SQLE	1.65597	6.45186	50.8422	4.36679e-12	2.75367e-11
SNX22	1.8635	3.45991	50.7997	4.45199e-12	2.80243e-11
PABPC4L	1.42932	-1.15016	50.7687	4.51524e-12	2.83849e-11
PFKFB4	1.65016	1.91692	50.7344	4.58617e-12	2.87927e-11
VAMP1	1.06241	2.42449	50.7063	4.64533e-12	2.91129e-11
NEB	2.9343	4.23061	50.5206	5.05476e-12	3.14714e-11
TBKBP1	1.0714	2.74498	50.5042	5.09271e-12	3.16525e-11
LAPTM4B	1.57422	6.72991	50.448	5.22464e-12	3.24159e-11
HIST1H2BG	2.1854	-0.247007	50.419	5.29402e-12	3.27679e-11
DNAH17	1.55039	0.444187	50.2771	5.64719e-12	3.47955e-11
VWF	1.55486	6.20022	50.1796	5.90372e-12	3.6329e-11
APC2	1.06099	1.42074	50.0491	6.26545e-12	3.85051e-11
PLCB1	1.55232	3.8009	50.0229	6.34046e-12	3.89493e-11
FHAD1	2.16133	-0.363975	50.0063	6.38872e-12	3.9212e-11
TEAD2	1.40115	4.17353	49.9798	6.4663e-12	3.96541e-11
BEND3	1.17008	1.76938	49.975	6.48044e-12	3.97237e-11
LYG1	1.16834	-0.414398	49.9141	6.66297e-12	4.0755e-11
IFI27L1	1.06953	3.1948	49.9116	6.67039e-12	4.07829e-11
ZNF681	2.12908	0.583331	49.8429	6.88256e-12	4.19184e-11
ITGA2	1.96897	3.00682	49.8092	6.98937e-12	4.25144e-11
MANF	1.0316	6.51163	49.782	7.07627e-12	4.30247e-11
ADAM11	2.30226	-0.32836	49.77	7.11519e-12	4.32429e-11
ZNF607	1.57608	1.21345	49.7668	7.12563e-12	4.32879e-11
ARFGEF3	2.97069	2.90897	49.7553	7.16303e-12	4.34781e-11
EID2B	1.0102	-0.0555099	49.6991	7.34914e-12	4.45283e-11
FAM229A	1.06978	1.01889	49.6983	7.35166e-12	4.45283e-11
PYCR3	1.05077	4.7821	49.6734	7.43553e-12	4.4998e-11
TTLL3	1.01267	2.35297	49.6084	7.65952e-12	4.62912e-11
SLC9A3	4.02018	1.59565	49.5556	7.84608e-12	4.7342e-11
PAQR6	1.59498	1.11095	49.5036	8.0343e-12	4.84572e-11
PLXNA3	1.42406	3.74861	49.4437	8.25724e-12	4.96548e-11
GPR35	3.01794	2.26973	49.4201	8.34638e-12	5.00642e-11
MFGE8	1.21264	4.53821	49.4109	8.38175e-12	5.02553e-11
DBN1	1.75845	4.58998	49.4099	8.38536e-12	5.02558e-11
GDPD1	1.17489	1.18598	49.361	8.57462e-12	5.13469e-11
ZP3	1.64716	0.989259	49.1581	9.40688e-12	5.61187e-11
SEZ6L2	3.45803	5.00835	49.1554	9.41866e-12	5.61655e-11
ARHGAP22	1.42807	0.657159	49.1394	9.48761e-12	5.65293e-11
C19orf57	1.37186	1.21017	49.124	9.55428e-12	5.69028e-11
PDE1C	2.5814	-0.135753	49.0485	9.88982e-12	5.87785e-11
FBXO32	1.69832	3.55476	48.8172	1.0992e-11	6.49771e-11
KLHL31	1.28232	0.0311682	48.7734	1.12142e-11	6.61533e-11
LRRC10B	1.69649	-1.08392	48.7585	1.12908e-11	6.65776e-11
CCER2	1.78093	-1.03765	48.7539	1.13149e-11	6.66925e-11
KPNA7	2.15444	0.29654	48.7282	1.14484e-11	6.74235e-11
MSI1	3.50037	2.72	48.675	1.17302e-11	6.8998e-11
GJA5	1.53301	2.8048	48.629	1.19794e-11	7.03768e-11
CBR3	1.94165	0.534512	48.3299	1.37361e-11	8.01028e-11
MNS1	2.70703	2.33685	48.3015	1.39154e-11	8.11152e-11
CCDC102B	1.29962	1.57089	48.1805	1.47078e-11	8.53508e-11
BORA	1.04887	0.591458	48.1332	1.503e-11	8.71498e-11
CCNO	3.21724	0.633374	48.1281	1.50647e-11	8.73035e-11
UCHL1	4.82803	3.69645	48.1053	1.52231e-11	8.80903e-11
ESCO2	1.66002	1.03503	48.0124	1.58849e-11	9.1734e-11
GRIN2C	1.20474	-0.831601	47.9937	1.60214e-11	9.24471e-11
TRAM1L1	2.97215	-0.229069	47.8355	1.72254e-11	9.8914e-11
LMNB1	1.23364	4.3834	47.6633	1.86397e-11	1.06564e-10
MPZ	3.00497	3.78923	47.589	1.92854e-11	1.09947e-10
MYBL1	1.22987	1.89632	47.5881	1.92935e-11	1.09949e-10
HIST1H3H	2.0123	1.69366	47.5787	1.93765e-11	1.10334e-10
BLVRA	1.27412	4.22878	47.462	2.04418e-11	1.16029e-10
SRRM3	3.55192	1.82331	47.4413	2.06363e-11	1.1704e-10
CCDC170	2.50793	2.94085	47.3592	2.14291e-11	1.2144e-10
ALS2CL	1.42182	4.80221	47.3354	2.16636e-11	1.22623e-10
TXNRD1	1.41216	7.31977	47.2822	2.21988e-11	1.25552e-10
CGREF1	1.96987	4.56556	47.2507	2.25219e-11	1.27228e-10
MCF2L2	2.94809	0.0442731	47.139	2.37068e-11	1.33605e-10
DIO2	4.39186	1.66682	47.1028	2.41037e-11	1.35788e-10
HIST1H3E	1.69563	-0.667091	47.0162	2.50809e-11	1.41015e-10
CNIH2	1.67395	-0.849487	46.9988	2.5283e-11	1.42095e-10
KIAA1211L	1.32991	1.21481	46.9474	2.58865e-11	1.45258e-10
LPCAT1	1.43444	5.22885	46.8892	2.65882e-11	1.48961e-10
KIF20B	1.00781	2.32974	46.8851	2.66379e-11	1.49122e-10
SMYD2	1.03323	5.7259	46.8147	2.75131e-11	1.5372e-10
CAMK2N2	2.38298	1.10101	46.7893	2.78361e-11	1.55403e-10
KCNQ3	2.08455	-0.90436	46.7436	2.84269e-11	1.58577e-10
SORT1	1.22395	5.55872	46.6832	2.92267e-11	1.62847e-10
IFT80	1.01983	2.41341	46.1804	3.68278e-11	2.03373e-10
SLC4A11	2.79569	0.843709	46.1786	3.68589e-11	2.03466e-10
ARTN	1.77974	-1.19938	46.139	3.75352e-11	2.06959e-10
SPTY2D1OS	1.10885	-1.18411	46.0894	3.84032e-11	2.11255e-10
ZNF385C	1.93509	0.372595	46.034	3.93949e-11	2.16126e-10
CYP17A1	4.23111	6.06014	45.9964	4.00823e-11	2.19644e-10
FAM162B	1.45992	-0.431906	45.9359	4.12146e-11	2.25482e-10
CIART	1.52445	2.79023	45.9344	4.12425e-11	2.25482e-10
SLC45A4	2.00428	3.20316	45.9052	4.18008e-11	2.28098e-10
ANKRD29	1.6889	2.91129	45.7424	4.50545e-11	2.45102e-10
DTNA	1.74817	4.0088	45.6779	4.64138e-11	2.5192e-10
CDC25B	1.03422	5.58032	45.6255	4.75473e-11	2.5768e-10
PKM	1.82927	7.28884	45.5782	4.85948e-11	2.62727e-10
FHDC1	2.00073	0.373042	45.5464	4.93127e-11	2.66236e-10
LINC00672	1.37253	-1.00384	45.5035	5.0297e-11	2.71243e-10
KLHL23	1.02039	3.76667	45.3973	5.28209e-11	2.84316e-10
RASGRF1	4.10158	1.54068	45.3695	5.35021e-11	2.87765e-10
ZNF57	1.21032	1.70182	45.3607	5.37202e-11	2.88829e-10
FBLIM1	1.35286	4.51544	45.3378	5.42885e-11	2.91665e-10
STC2	2.06643	3.2547	45.3268	5.45667e-11	2.93049e-10
SLC22A11	4.24597	4.08987	45.2389	5.68237e-11	3.04172e-10
ALDOA	1.13933	8.55201	45.2227	5.72498e-11	3.06191e-10
PNMA3	3.68804	2.41407	45.1854	5.82425e-11	3.11384e-10
CEMIP	2.63021	2.40503	45.1424	5.94103e-11	3.17151e-10
EGFL8	1.19229	-0.364711	45.0934	6.07676e-11	3.24128e-10
VSIG10L	2.10514	3.07715	45.0928	6.07853e-11	3.24128e-10
INPP5J	2.09209	0.165734	45.0884	6.09082e-11	3.24662e-10
PLA2G4C	1.26082	4.33697	45.0381	6.23371e-11	3.31535e-10
HIC2	1.27236	2.678	44.9936	6.36304e-11	3.38161e-10
MICB	1.28192	2.03263	44.9514	6.48828e-11	3.44304e-10
LAMA3	2.28642	4.65509	44.8287	6.86621e-11	3.63818e-10
KCNJ5	1.91429	2.14675	44.6307	7.52364e-11	3.96443e-10
COL22A1	4.62552	2.25314	44.6023	7.6233e-11	4.0125e-10
PPP1R16A	1.17511	6.59021	44.4666	8.11622e-11	4.25781e-10
KAZALD1	1.77056	1.49507	44.4565	8.15443e-11	4.27628e-10
CNBD2	1.12975	-1.54389	44.4485	8.18464e-11	4.28897e-10
LY6G5B	1.3678	0.0398253	44.3323	8.63599e-11	4.51719e-10
IGDCC4	3.10979	0.279649	44.3312	8.64056e-11	4.51792e-10
SP5	2.49632	3.21642	44.3243	8.66817e-11	4.5307e-10
FAP	2.38537	1.17867	44.2543	8.95345e-11	4.67467e-10
ZSWIM5	1.91755	2.67214	44.2484	8.97789e-11	4.68572e-10
TNFRSF18	1.97012	0.678184	43.8504	1.07926e-10	5.57773e-10
ANKRD65	2.51287	2.77173	43.7796	1.11522e-10	5.75318e-10
SH3D21	1.21215	0.73999	43.3412	1.36634e-10	6.99803e-10
PFN4	1.54876	-0.867129	43.2061	1.45465e-10	7.42364e-10
AC023509.3	1.01632	-0.179833	43.1773	1.47419e-10	7.50727e-10
PDGFRB	1.16518	5.92955	43.1485	1.494e-10	7.60273e-10
NT5M	1.30793	1.45893	43.1178	1.51544e-10	7.70634e-10
PDGFRL	1.60021	0.695486	43.0289	1.57919e-10	8.0105e-10
SEMA4F	1.4176	2.27965	42.9739	1.62003e-10	8.20015e-10
MFSD6	1.22308	3.34446	42.9292	1.65395e-10	8.3541e-10
FAM78B	1.28113	1.27107	42.8474	1.71799e-10	8.67449e-10
BCAT1	1.73186	2.67573	42.7201	1.8225e-10	9.17618e-10
PCDHB2	2.91417	0.337854	42.6974	1.84184e-10	9.26051e-10
GDPD3	1.55334	0.55622	42.6926	1.84591e-10	9.27769e-10
ZNF738	1.60491	0.315336	42.6156	1.91314e-10	9.59868e-10
PLP2	1.52579	5.11152	42.6145	1.91408e-10	9.60001e-10
ITGB1BP2	1.35059	-0.276622	42.5843	1.94115e-10	9.72211e-10
FBN3	3.44374	1.15335	42.5747	1.94982e-10	9.75868e-10
ANKS1B	2.67556	0.38427	42.5138	2.00574e-10	1.00139e-09
GOLGA8A	1.76201	2.58262	42.3233	2.19142e-10	1.09295e-09
GPR137C	1.24257	0.752851	42.2466	2.27087e-10	1.1306e-09
PYCR1	2.54377	4.22965	42.2354	2.2827e-10	1.13569e-09
IRX3	2.52585	2.20216	42.2303	2.28813e-10	1.138e-09
MDFI	2.41193	1.59906	42.1307	2.39662e-10	1.18947e-09
APLP1	2.94779	1.92866	42.1103	2.41941e-10	1.20036e-09
TNNC1	3.08631	1.4081	42.1004	2.43058e-10	1.20507e-09
CPNE7	2.70661	1.49718	42.0862	2.44677e-10	1.21267e-09
UCN	1.36378	0.253094	42.0265	2.51562e-10	1.2455e-09
GAS2L3	1.17538	2.33572	41.8659	2.71073e-10	1.3407e-09
CLCNKA	2.66053	-0.295787	41.7748	2.82813e-10	1.39602e-09
NTM	2.95885	0.894428	41.7174	2.9047e-10	1.43118e-09
CRLF1	2.67056	1.40456	41.697	2.93244e-10	1.44285e-09
PTK7	2.23334	3.66091	41.6592	2.98439e-10	1.46589e-09
ZNF385D	3.92085	2.1487	41.6498	2.99755e-10	1.47134e-09
BICD1	1.22947	1.67961	41.5438	3.14916e-10	1.5431e-09
WDR88	1.02989	-0.865264	41.4829	3.23982e-10	1.58535e-09
SRXN1	1.40961	1.78902	41.434	3.31439e-10	1.62016e-09
NKD1	3.89471	4.94604	41.3253	3.48657e-10	1.69851e-09
CALML6	1.80395	-0.976672	41.2993	3.52915e-10	1.71667e-09
MFSD10	1.10397	4.52797	41.2988	3.52986e-10	1.71667e-09
SNRPD2	1.05656	6.82093	41.1908	3.7122e-10	1.80044e-09
ARHGEF2	1.05323	4.68517	41.1622	3.76203e-10	1.82274e-09
RPL22L1	1.46252	5.31942	41.1545	3.77543e-10	1.82862e-09
CNTNAP1	1.56824	1.89737	41.132	3.81534e-10	1.84669e-09
PEG10	4.60843	7.37908	40.9209	4.21006e-10	2.03085e-09
GNRH1	1.04349	-1.04297	40.9187	4.21428e-10	2.03151e-09
NRG2	2.33502	0.329234	40.892	4.26718e-10	2.05429e-09
SMC4	1.27626	3.98717	40.7685	4.52034e-10	2.16515e-09
AKR1B15	3.867	2.48707	40.7468	4.56636e-10	2.18646e-09
C12orf75	2.17688	3.50812	40.7206	4.62241e-10	2.21255e-09
TESC	2.78919	4.6742	40.629	4.82435e-10	2.30534e-09
CENPX	1.07472	5.76732	40.6237	4.83641e-10	2.31033e-09
ZNF736	1.00074	1.86578	40.5815	4.9326e-10	2.35471e-09
CCDC24	1.00565	2.59008	40.4231	5.31131e-10	2.52199e-09
CAPN8	2.84422	0.911353	40.3207	5.57146e-10	2.63761e-09
AKR1B10	3.63381	9.04181	40.2135	5.85781e-10	2.76126e-09
FAM155B	2.68201	0.609711	40.2087	5.8708e-10	2.76647e-09
ALDH3A1	5.25558	7.20719	40.1719	5.97259e-10	2.80887e-09
PIK3R2	1.28162	0.378582	40.166	5.98907e-10	2.81476e-09
SPAG4	1.45801	2.52542	40.1394	6.06424e-10	2.84915e-09
C2orf92	1.02552	0.40788	40.1324	6.08387e-10	2.85744e-09
IGF2BP2	2.31163	3.93132	40.03	6.38247e-10	2.99275e-09
SPON2	1.07852	7.44564	40.0035	6.46206e-10	3.02709e-09
MMP14	1.34926	6.29057	39.9867	6.51279e-10	3.04685e-09
ADAMTS16	3.69437	1.68885	39.9787	6.53731e-10	3.05732e-09
HIST1H2BJ	1.84031	0.548199	39.8986	6.78678e-10	3.16775e-09
S100A1	2.68838	3.21749	39.8954	6.79715e-10	3.17091e-09
SPATA25	1.16426	-0.162778	39.8927	6.8055e-10	3.17338e-09
C22orf23	1.12818	-1.24068	39.82	7.04106e-10	3.27786e-09
ADGRB2	2.89922	0.290586	39.7496	7.27677e-10	3.38205e-09
ZBED6CL	1.0742	4.21487	39.6657	7.56829e-10	3.50956e-09
SLC22A4	1.94138	1.14216	39.589	7.84479e-10	3.62716e-09
FABP4	2.77876	3.58981	39.5816	7.87214e-10	3.63863e-09
DBNDD1	1.60396	4.99185	39.572	7.90744e-10	3.65376e-09
SLC22A12	5.08484	3.52922	39.3746	8.67358e-10	3.99354e-09
EPHB2	2.50048	3.29195	39.257	9.16457e-10	4.19792e-09
TRIM46	1.6955	-0.862095	39.1388	9.68673e-10	4.42291e-09
CAPS	1.10367	3.5922	39.1298	9.72758e-10	4.44013e-09
LTO1	2.07951	4.2058	39.0562	1.00691e-09	4.58576e-09
EEF1A2	3.96379	6.34446	39.0179	1.02518e-09	4.65706e-09
KIF21B	1.51136	3.28028	38.9858	1.04072e-09	4.72315e-09
B9D1	1.0831	3.19995	38.9308	1.06788e-09	4.84176e-09
ENTPD2	1.70383	2.07641	38.7125	1.18304e-09	5.32666e-09
PIEZO2	1.14195	4.64118	38.6855	1.19812e-09	5.39287e-09
CYP27B1	1.66581	0.0936162	38.5191	1.29552e-09	5.81109e-09
FLNC	3.29415	4.3233	38.5141	1.29854e-09	5.821e-09
PGBD1	1.06094	2.15384	38.4898	1.31341e-09	5.87926e-09
CCDC187	3.73158	1.33863	38.465	1.32882e-09	5.94365e-09
OR2I1P	2.10321	5.76646	38.4321	1.34951e-09	6.03054e-09
RPL8	1.1838	10.4897	38.4299	1.3509e-09	6.03484e-09
HOMER3	1.26968	3.46853	38.4129	1.36172e-09	6.07555e-09
PLEKHG4	2.25264	1.42606	38.3702	1.38935e-09	6.19689e-09
CLTCL1	1.15111	3.66021	38.2461	1.47274e-09	6.54633e-09
MAP7D2	3.7022	1.75384	38.2138	1.49523e-09	6.64218e-09
LIMK2	1.00773	4.84075	38.1136	1.56739e-09	6.94971e-09
FGF13	1.93202	2.52916	38.0905	1.58447e-09	7.01455e-09
PODNL1	1.80392	-0.78152	38.0452	1.61855e-09	7.15875e-09
PTPN14	1.22617	3.2933	38.032	1.62866e-09	7.19902e-09
PTGDR2	1.97313	1.48868	37.9687	1.67783e-09	7.40948e-09
PDZD7	1.44696	-1.33197	37.902	1.73133e-09	7.6339e-09
ADGRL1	1.85554	3.31848	37.8683	1.75901e-09	7.74158e-09
COL8A1	1.68829	2.6234	37.8651	1.76164e-09	7.75078e-09
SHC3	1.7304	0.031894	37.8375	1.78465e-09	7.83993e-09
TNNI2	2.62786	0.932064	37.7963	1.81959e-09	7.98113e-09
ADAM23	3.13897	1.6386	37.7842	1.82993e-09	8.02401e-09
GSTA4	1.0963	4.64418	37.7796	1.83395e-09	8.03916e-09
CCDC183	1.53343	0.551389	37.7751	1.83786e-09	8.05384e-09
TTC9	1.81774	4.3272	37.7184	1.88754e-09	8.25884e-09
TMEM178B	2.7543	1.04363	37.7091	1.89577e-09	8.28977e-09
STAMBPL1	1.17507	2.0758	37.5675	2.02646e-09	8.8261e-09
ARL2	1.02222	4.21101	37.5394	2.05343e-09	8.9408e-09
ATP6V0D2	2.92691	0.156642	37.5189	2.0733e-09	9.01632e-09
FAM186A	1.42205	-1.40631	37.5128	2.07933e-09	9.0398e-09
AQP8	3.8073	2.14815	37.4992	2.09265e-09	9.09492e-09
KCTD17	1.69625	3.51216	37.3916	2.20142e-09	9.52703e-09
TTYH3	1.03318	6.07961	37.1849	2.42658e-09	1.04792e-08
ABLIM2	1.46887	2.25865	37.1539	2.4623e-09	1.06238e-08
NAT14	1.27549	2.73661	37.0969	2.52933e-09	1.08949e-08
ARMC9	1.05331	1.4989	36.9809	2.67157e-09	1.14678e-08
C5orf30	1.72058	1.69031	36.9058	2.76792e-09	1.18563e-08
ARHGEF37	1.46692	3.0557	36.878	2.80444e-09	1.2002e-08
HIST1H4I	1.04974	3.72955	36.802	2.90672e-09	1.24099e-08
ASPSCR1	1.22959	6.47363	36.7296	3.00783e-09	1.28109e-08
MC1R	1.18693	0.809815	36.5863	3.21823e-09	1.365e-08
SBSPON	2.37992	1.59291	36.5832	3.22298e-09	1.36639e-08
KCNJ11	1.74957	1.48891	36.537	3.29397e-09	1.39339e-08
DRD4	2.073	0.424169	36.4848	3.37623e-09	1.42608e-08
PRR19	2.01877	0.549281	36.4326	3.46045e-09	1.45906e-08
PLCD4	1.08735	1.1094	36.4242	3.47433e-09	1.46447e-08
ACSL4	2.18043	7.98662	36.4203	3.48065e-09	1.46671e-08
ZNF233	1.52219	-0.0692	36.3934	3.5252e-09	1.48372e-08
ZIC4	3.41885	0.96634	36.3598	3.58156e-09	1.50611e-08
ZSCAN31	1.39855	3.55843	36.3332	3.62693e-09	1.5237e-08
PLAG1	1.8503	1.20295	36.3098	3.66716e-09	1.53893e-08
BPIFB2	4.86402	3.89571	36.2383	3.79325e-09	1.58858e-08
COLEC12	2.44358	1.97675	36.1362	3.98079e-09	1.66467e-08
PHYHIPL	2.0138	3.11155	36.135	3.98295e-09	1.66509e-08
RNF144A	1.14682	2.48226	36.0789	4.08996e-09	1.70732e-08
CTXN1	2.33486	-0.241377	36.0498	4.14674e-09	1.7295e-08
PRTFDC1	1.25896	1.36541	36.0328	4.18016e-09	1.74242e-08
PLCD3	1.38554	2.64746	36.0263	4.19297e-09	1.74674e-08
ZNF85	1.37757	0.315326	36.0127	4.22001e-09	1.7575e-08
COL7A1	2.71616	4.25962	35.9178	4.41375e-09	1.83337e-08
PRR16	1.35921	-0.531762	35.8998	4.45152e-09	1.84659e-08
PLA2G1B	2.26664	0.601996	35.8392	4.58105e-09	1.89623e-08
SHISA4	1.40428	3.81317	35.8182	4.62665e-09	1.91416e-08
LOX	1.65504	3.01605	35.8108	4.64302e-09	1.91966e-08
ZNF431	1.10912	1.74896	35.8042	4.65755e-09	1.9251e-08
PGGHG	1.67933	5.78288	35.6784	4.94318e-09	2.03844e-08
KISS1	1.77404	1.09275	35.6319	5.05308e-09	2.07974e-08
ESYT3	2.2248	0.229147	35.6108	5.10392e-09	2.09865e-08
C4orf48	1.93474	0.765698	35.3508	5.77255e-09	2.35667e-08
ASPHD1	2.77013	2.62493	35.2212	6.13809e-09	2.49726e-08
CACNB3	1.1167	1.4498	35.2152	6.15558e-09	2.50366e-08
SQSTM1	1.0918	9.37368	35.1309	6.40674e-09	2.5984e-08
NAALADL1	2.22617	2.50794	35.0834	6.55257e-09	2.65603e-08
KCNJ14	1.0411	-0.0993391	35.0208	6.74979e-09	2.729e-08
TNFSF15	1.89067	1.10251	34.9957	6.83079e-09	2.75862e-08
ACE	1.00989	2.63402	34.9932	6.83878e-09	2.76028e-08
BTNL8	3.62104	2.28783	34.9842	6.86817e-09	2.77136e-08
TCAP	2.01954	1.23154	34.9743	6.90042e-09	2.7828e-08
ESPL1	1.38813	3.27903	34.9058	7.12831e-09	2.8666e-08
CACNB1	1.07572	0.271666	34.9047	7.13199e-09	2.86727e-08
SELENOM	1.80556	5.19821	34.827	7.3998e-09	2.96908e-08
PLEKHN1	1.81009	0.0106286	34.7816	7.56084e-09	3.03029e-08
B3GNT4	1.40121	-1.26439	34.692	7.88941e-09	3.15488e-08
TRIM31	2.33418	3.25323	34.6726	7.96236e-09	3.18227e-08
MAP1A	1.82319	1.82926	34.6428	8.07596e-09	3.22496e-08
PWWP2B	1.05549	3.75132	34.6047	8.22334e-09	3.28014e-08
MAP2	1.59684	4.34628	34.5697	8.36089e-09	3.33035e-08
TMEM74	1.70142	0.722581	34.5206	8.55813e-09	3.40511e-08
FAM71F2	1.37871	-0.433732	34.5019	8.63466e-09	3.4346e-08
APOBEC3B	1.88791	1.8359	34.4511	8.84571e-09	3.51267e-08
ILDR2	2.30385	2.66079	34.425	8.95594e-09	3.55447e-08
CAPN12	1.56026	3.72439	34.4016	9.05578e-09	3.59209e-08
GXYLT2	2.49437	0.32235	34.3122	9.44898e-09	3.74389e-08
PRKAA2	1.87064	3.61207	34.2767	9.60968e-09	3.8044e-08
SEMA3G	1.13214	3.24437	34.2615	9.67912e-09	3.82977e-08
NTS	6.83328	7.10842	34.2606	9.68349e-09	3.83043e-08
CIB2	1.67974	1.41888	34.2292	9.82888e-09	3.88148e-08
CCDC112	1.0554	1.18705	34.2033	9.95077e-09	3.92853e-08
ABCC4	1.60778	3.49106	34.1954	9.98843e-09	3.94122e-08
MYRF	1.09699	5.74169	34.1612	1.01518e-08	4.00236e-08
GLS	1.09047	5.05089	34.1339	1.02844e-08	4.05126e-08
TSPEAR	1.94374	-0.375245	34.002	1.09503e-08	4.29934e-08
TET1	1.43353	0.471659	33.9949	1.09875e-08	4.31158e-08
PRR7	1.25848	1.38073	33.9819	1.10553e-08	4.3358e-08
GAL3ST1	2.50683	3.92155	33.9619	1.11612e-08	4.37493e-08
SCARA3	1.56556	4.20281	33.9276	1.13449e-08	4.44326e-08
CD248	1.13701	3.57853	33.8644	1.16913e-08	4.57267e-08
MCTP1	1.56911	2.77463	33.8329	1.18676e-08	4.63651e-08
ZNF724	1.42956	-1.35857	33.8125	1.19833e-08	4.67915e-08
NFATC4	1.34147	2.63332	33.6962	1.26653e-08	4.93329e-08
RHOF	1.38871	0.216967	33.6773	1.27798e-08	4.97384e-08
SLC16A3	1.71969	4.47932	33.6291	1.30768e-08	5.07972e-08
HIST3H2A	2.72969	1.11962	33.6141	1.317e-08	5.11038e-08
SCN4B	1.21386	1.29795	33.6042	1.32323e-08	5.13175e-08
KITLG	1.15716	2.75099	33.5912	1.3315e-08	5.16101e-08
MECOM	1.17064	2.51955	33.5742	1.3423e-08	5.20146e-08
PKDCC	1.29961	4.14676	33.5567	1.3535e-08	5.23633e-08
TSPAN10	1.73102	1.88787	33.5456	1.36069e-08	5.26272e-08
PLPPR1	1.60726	4.05477	33.5171	1.3793e-08	5.33034e-08
CHEK2	1.0041	3.28291	33.3958	1.46133e-08	5.63211e-08
AIFM3	1.27882	0.966807	33.3767	1.47474e-08	5.67918e-08
CPT1B	1.08079	0.502133	33.3584	1.48763e-08	5.7242e-08
MDGA1	2.14354	2.49071	33.2564	1.5617e-08	5.98497e-08
TMSB10	1.41081	8.90011	33.2471	1.56871e-08	6.0086e-08
ASNS	1.74955	3.19848	33.2089	1.59753e-08	6.10424e-08
ABCA3	1.65804	3.26225	33.1253	1.66247e-08	6.34051e-08
TSPAN5	2.17102	3.04493	33.1244	1.66316e-08	6.34144e-08
ZNF382	1.31411	0.588088	33.0618	1.71361e-08	6.52334e-08
ZNF541	2.28546	0.777215	33.0294	1.74024e-08	6.61763e-08
KIF7	1.23924	1.52978	32.9692	1.79095e-08	6.8014e-08
AGPAT4	1.36784	2.0317	32.9498	1.80763e-08	6.86041e-08
MFSD2B	1.9413	-0.526762	32.9221	1.83167e-08	6.94865e-08
EDARADD	2.2286	0.536825	32.8758	1.87257e-08	7.08498e-08
KCNMB3	1.22315	0.265297	32.8196	1.92348e-08	7.26219e-08
TREM2	1.60378	2.27098	32.7306	2.00694e-08	7.5533e-08
FIGNL2	1.58608	-0.650946	32.706	2.03063e-08	7.63844e-08
FRMD3	1.87958	2.29498	32.6617	2.07412e-08	7.79174e-08
PIGZ	1.04925	2.29431	32.5894	2.14692e-08	8.04614e-08
SPECC1	1.55061	2.92022	32.5818	2.15481e-08	8.06724e-08
SLC5A11	2.39647	1.31401	32.5624	2.1748e-08	8.13142e-08
CAVIN3	1.25212	2.98885	32.4309	2.31587e-08	8.63624e-08
PAX8	1.29906	1.79761	32.3749	2.37865e-08	8.85646e-08
RPL36A	1.0379	5.69664	32.3696	2.38472e-08	8.87441e-08
PSORS1C1	2.03244	-0.505218	32.334	2.42564e-08	9.01374e-08
NIPAL2	1.0035	4.86166	32.3337	2.42595e-08	9.01374e-08
TDGF1	2.48657	3.01816	32.3237	2.43754e-08	9.05209e-08
SRC	1.17054	4.82639	32.2917	2.47511e-08	9.18206e-08
TYRO3	1.71036	3.17674	32.207	2.57739e-08	9.54412e-08
AC068580.4	1.43665	-1.1032	32.2026	2.58288e-08	9.55781e-08
CREB3L1	2.35529	2.72151	32.1889	2.59987e-08	9.61737e-08
NPM3	1.00103	3.62627	32.1848	2.60492e-08	9.63353e-08
IKBKE	1.20252	2.62119	32.1349	2.66782e-08	9.86103e-08
RTN2	1.28122	2.95711	32.117	2.69081e-08	9.94088e-08
ADAM22	1.72595	0.528466	32.0861	2.73092e-08	1.00812e-07
RNF227	1.01475	0.169839	32.0746	2.74599e-08	1.01342e-07
PDZK1IP1	2.99701	5.78613	32.0561	2.77029e-08	1.0216e-07
HIST1H1C	1.46389	7.09827	31.8639	3.03723e-08	1.11342e-07
AVIL	2.0432	2.91702	31.8206	3.10081e-08	1.13527e-07
LRRN2	1.84123	1.82433	31.8194	3.10263e-08	1.13564e-07
TMEM163	3.41449	2.02934	31.7738	3.17111e-08	1.15862e-07
PLAU	1.26256	3.14549	31.7722	3.17349e-08	1.1592e-07
ST6GALNAC4	1.03268	2.8679	31.7468	3.21236e-08	1.17249e-07
PABPC3	1.16193	-1.51887	31.711	3.26793e-08	1.19095e-07
NAV3	2.27115	2.42245	31.7021	3.28194e-08	1.19575e-07
MRAS	1.08842	3.8468	31.6955	3.29227e-08	1.19893e-07
MYEF2	2.31447	1.47904	31.6852	3.30857e-08	1.20453e-07
MGAT3	1.58676	0.281216	31.5167	3.58666e-08	1.30039e-07
MICAL1	1.05764	3.78189	31.5076	3.60235e-08	1.30549e-07
CKB	2.08994	5.75472	31.4633	3.67969e-08	1.33106e-07
PTGES	2.72032	2.22876	31.4403	3.72051e-08	1.34387e-07
FERMT1	2.21866	2.13098	31.3653	3.85672e-08	1.39096e-07
C15orf48	2.30115	2.64778	31.3258	3.93029e-08	1.41499e-07
RHOBTB2	1.02294	3.32865	31.2844	4.00926e-08	1.4416e-07
B3GNT5	1.68345	3.22258	31.2795	4.01864e-08	1.44461e-07
INAVA	2.42529	2.61469	31.2354	4.10461e-08	1.47439e-07
RAPSN	1.35885	-1.30243	31.1589	4.25783e-08	1.52653e-07
BCAS1	2.47963	1.54684	31.1397	4.29728e-08	1.53972e-07
FLRT1	1.39292	-1.37898	31.1056	4.3683e-08	1.56399e-07
SCAMP5	1.37802	4.03351	31.0998	4.38028e-08	1.56789e-07
CA12	2.8913	4.47923	31.0968	4.38668e-08	1.56978e-07
WSCD1	1.42786	2.01517	31.0914	4.39802e-08	1.57266e-07
COL1A1	1.80566	8.58057	31.0587	4.46753e-08	1.59551e-07
PGF	1.19976	2.98592	31.0256	4.53914e-08	1.61952e-07
PCNX2	1.45751	1.88073	31.0207	4.54992e-08	1.62169e-07
CHST1	1.36172	1.9142	31.0161	4.55982e-08	1.62481e-07
SSC4D	1.54856	2.57232	31.0049	4.58442e-08	1.63235e-07
SLC12A5	1.69002	0.339503	30.9639	4.67559e-08	1.66357e-07
TMPRSS5	1.36556	-1.21282	30.8971	4.82806e-08	1.71355e-07
MSC	2.59778	3.88686	30.8286	4.98944e-08	1.76818e-07
FGF12	1.99601	1.98771	30.7989	5.06101e-08	1.7931e-07
HIST1H2AG	2.11516	1.77258	30.6729	5.37676e-08	1.89602e-07
ANGPT2	1.05275	2.70823	30.6661	5.39438e-08	1.90177e-07
GCNT3	2.56195	2.73425	30.6105	5.54051e-08	1.95087e-07
C1QTNF12	1.71148	-0.0239558	30.5804	5.62133e-08	1.97738e-07
TMEM98	1.22926	5.36809	30.5058	5.82653e-08	2.04552e-07
HES4	1.22156	1.73475	30.4993	5.84454e-08	2.05033e-07
TMEM74B	1.41503	2.01241	30.4687	5.93112e-08	2.07917e-07
VEGFD	2.67966	2.26611	30.4515	5.98041e-08	2.09416e-07
LRP8	1.582	0.632296	30.4426	6.00608e-08	2.10183e-07
ANKS6	1.39422	3.41567	30.438	6.0193e-08	2.10594e-07
ADAM12	2.28369	1.6521	30.4291	6.04534e-08	2.11453e-07
CORIN	2.19352	0.0279761	30.3829	6.18101e-08	2.15987e-07
CD24	2.06365	6.84049	30.3283	6.34555e-08	2.21108e-07
EXOSC4	1.06463	5.25495	30.265	6.54183e-08	2.27536e-07
CA5B	1.34127	2.05706	30.2511	6.58549e-08	2.28896e-07
RIMS3	1.14508	0.810793	30.2511	6.58572e-08	2.28896e-07
FBXL16	2.40879	1.57368	30.2294	6.65458e-08	2.31176e-07
GUCY2D	2.14405	-0.305277	30.2287	6.65692e-08	2.31201e-07
VN1R1	1.30136	-0.779449	30.2165	6.69617e-08	2.32508e-07
AP1M2	3.10454	4.00146	30.1649	6.86437e-08	2.38058e-07
SCUBE3	1.46508	-0.789645	30.1516	6.90848e-08	2.39472e-07
STPG3	1.55273	0.123967	30.0894	7.11848e-08	2.46093e-07
GLI1	1.38171	0.153301	30.0295	7.32668e-08	2.52678e-07
MEOX2	1.57795	0.13458	30.0126	7.38646e-08	2.54494e-07
AC099489.1	1.35868	0.602094	29.9882	7.47388e-08	2.57382e-07
FAM171B	1.20177	0.666605	29.963	7.5649e-08	2.60328e-07
SEMA7A	1.3483	3.16765	29.9072	7.77126e-08	2.67107e-07
CNFN	2.00908	-0.110027	29.8689	7.91561e-08	2.71806e-07
MROH6	1.36208	3.30985	29.858	7.95739e-08	2.73044e-07
FAM3B	3.00345	4.1331	29.8209	8.1011e-08	2.77641e-07
SLC13A4	1.08041	-0.599299	29.8174	8.11458e-08	2.78036e-07
GOLM1	1.28194	6.36508	29.8111	8.13922e-08	2.78679e-07
PACSIN1	2.17648	1.20732	29.7966	8.19648e-08	2.80573e-07
DISP2	1.57317	1.27148	29.7665	8.31614e-08	2.84532e-07
BMP4	1.72885	3.3871	29.7461	8.3981e-08	2.87061e-07
SMARCD3	1.34009	2.90752	29.722	8.49624e-08	2.90346e-07
ZNF320	1.46208	2.74255	29.6629	8.74192e-08	2.9817e-07
ITGB4	1.4852	4.13215	29.6169	8.93763e-08	3.04481e-07
F13A1	1.80048	3.29039	29.6143	8.94892e-08	3.0472e-07
LYZ	2.18362	8.0594	29.5979	9.01981e-08	3.06988e-07
ZNF43	1.32219	1.84102	29.5845	9.07849e-08	3.08837e-07
FOXC2	1.76283	-0.652056	29.4786	9.55403e-08	3.24022e-07
ARHGAP4	1.07569	4.7542	29.4659	9.61286e-08	3.25773e-07
HIST1H2AE	1.58678	1.15792	29.458	9.64941e-08	3.26806e-07
CPE	1.32412	5.75617	29.4375	9.74546e-08	3.29718e-07
ENOX1	1.84148	-0.181349	29.4152	9.85057e-08	3.33117e-07
CACNA1C	1.21683	1.51039	29.4	9.92325e-08	3.35202e-07
HAPLN3	1.39443	1.57875	29.3998	9.92399e-08	3.35202e-07
TMEM108	1.56496	-0.944819	29.3901	9.97087e-08	3.36626e-07
KRTAP5-6	1.66429	-0.801897	29.3533	1.01494e-07	3.42249e-07
ATP8B3	1.12016	1.24699	29.346	1.01849e-07	3.43365e-07
GLUL	2.06392	11.5174	29.3339	1.02449e-07	3.45225e-07
RAB3D	1.59473	2.60065	29.3256	1.02857e-07	3.46516e-07
GUCY2C	3.04567	2.27422	29.3248	1.02898e-07	3.46573e-07
TMEM151A	2.51694	1.02914	29.2536	1.06497e-07	3.57765e-07
HOXB7	1.67674	0.53834	29.2234	1.08056e-07	3.62407e-07
CNNM1	2.65474	2.50766	29.1965	1.09471e-07	3.66861e-07
CPLX1	1.52993	3.26887	29.1347	1.12784e-07	3.77286e-07
BIK	1.8764	0.625505	29.1006	1.14658e-07	3.83015e-07
MLANA	3.11746	1.34608	29.096	1.14912e-07	3.83775e-07
AIF1L	1.4144	3.26043	29.0737	1.1616e-07	3.8767e-07
IGSF1	2.38462	2.98005	29.0445	1.1781e-07	3.92993e-07
KRT86	2.27006	0.264225	29.0071	1.19954e-07	3.99864e-07
CAPG	1.34095	4.8215	28.9597	1.22731e-07	4.0874e-07
DAGLA	1.43361	2.11638	28.958	1.22835e-07	4.08993e-07
MAP1B	1.09742	3.74406	28.9503	1.23292e-07	4.10226e-07
RGS17	1.45945	-1.17152	28.9119	1.256e-07	4.17613e-07
ANKLE1	1.43696	-1.11878	28.8943	1.26675e-07	4.20893e-07
SPATA21	2.46541	0.944891	28.8832	1.27352e-07	4.22946e-07
ZNF781	1.60234	-0.319381	28.8768	1.27746e-07	4.24155e-07
NOS2	1.49617	0.6276	28.8546	1.29123e-07	4.28528e-07
GDAP1	1.04142	2.25172	28.8106	1.31904e-07	4.36943e-07
SSPO	1.45052	1.34116	28.8079	1.32073e-07	4.37401e-07
ZNF703	1.36098	3.89153	28.7816	1.3376e-07	4.42784e-07
GPR37L1	1.40314	-0.716138	28.7724	1.3436e-07	4.44666e-07
AC244197.3	1.28945	-1.12826	28.7656	1.34803e-07	4.45925e-07
TMC5	2.97422	3.14427	28.7421	1.36343e-07	4.50582e-07
HIST2H2AC	1.08669	-0.107358	28.7402	1.36464e-07	4.50793e-07
GPAT2	1.64032	1.09686	28.6814	1.40403e-07	4.62626e-07
SRPK3	1.46347	-0.793358	28.6239	1.44359e-07	4.74894e-07
HSD17B1	1.05435	1.07128	28.5974	1.46221e-07	4.80575e-07
CDK3	1.03122	-0.876655	28.5694	1.48214e-07	4.86565e-07
NDRG1	1.20256	7.73103	28.5575	1.49071e-07	4.89153e-07
TMIE	1.72021	0.874907	28.5458	1.4992e-07	4.91599e-07
CLIP2	1.24111	4.14091	28.5369	1.50564e-07	4.93484e-07
BEX2	2.59681	2.76799	28.4987	1.53375e-07	5.01775e-07
FOXL1	1.7102	-0.392009	28.4737	1.55235e-07	5.07279e-07
MMP9	2.0536	4.03803	28.3697	1.63254e-07	5.32263e-07
HKDC1	1.65676	5.14609	28.3675	1.63424e-07	5.32696e-07
TSPAN8	1.85107	6.38206	28.346	1.65132e-07	5.37922e-07
MYOM3	1.4479	-1.32325	28.3408	1.65547e-07	5.39125e-07
NUPR1	1.07903	8.01801	28.3013	1.6875e-07	5.48927e-07
SLC4A3	2.64282	1.2773	28.2624	1.71957e-07	5.58978e-07
KRBA1	1.08748	1.98704	28.2598	1.72168e-07	5.59535e-07
ZNF83	1.42621	3.59028	28.1938	1.7776e-07	5.76528e-07
SPHK1	2.1508	4.19981	28.1562	1.8103e-07	5.86599e-07
STOX1	1.81946	0.314112	28.0885	1.87063e-07	6.0505e-07
DRC7	1.25414	-0.193654	28.0846	1.8742e-07	6.06066e-07
LRRC39	1.24796	-0.439354	28.0669	1.89032e-07	6.10864e-07
NXPH3	1.53534	-0.0514435	28.0605	1.89623e-07	6.12496e-07
LGI2	1.46076	0.572662	28.0031	1.94966e-07	6.28899e-07
NPM2	1.9326	1.91688	27.9891	1.96294e-07	6.32325e-07
MTMR7	1.85959	2.02438	27.9698	1.98137e-07	6.37831e-07
GNAT1	1.39744	-0.613742	27.9215	2.02829e-07	6.52492e-07
STUM	1.71313	0.0751966	27.8351	2.11509e-07	6.77971e-07
CCDC13	2.63824	1.31587	27.8229	2.12761e-07	6.81675e-07
RPL39L	1.72885	2.55916	27.7631	2.19022e-07	7.00949e-07
ZNF467	1.15216	3.35722	27.7307	2.22494e-07	7.10784e-07
FNDC10	1.75841	1.54477	27.5254	2.45793e-07	7.79976e-07
BSN	1.29964	1.95656	27.5179	2.46687e-07	7.82463e-07
ZNF648	2.2718	0.439317	27.4302	2.57417e-07	8.13966e-07
COL9A2	1.77239	1.93094	27.3546	2.6704e-07	8.42713e-07
ALOX15B	3.21305	2.1938	27.1534	2.94466e-07	9.25985e-07
ADAMTS14	1.4758	0.198286	27.1322	2.97512e-07	9.34944e-07
IQANK1	1.52064	0.625011	27.0988	3.02385e-07	9.49631e-07
SCIN	1.88814	-0.256478	27.0736	3.06114e-07	9.59862e-07
POLN	1.18446	0.77924	26.9803	3.20314e-07	1.00152e-06
WNT2B	1.37251	0.625529	26.9372	3.27091e-07	1.02093e-06
MYH7B	2.15105	2.5065	26.78	3.53102e-07	1.09635e-06
OBSCN	2.01065	3.25359	26.7533	3.57716e-07	1.10971e-06
TSPAN15	1.25002	3.93427	26.7298	3.61831e-07	1.12175e-06
DDIT4L	2.36421	0.209168	26.7256	3.6256e-07	1.12352e-06
JPH2	1.75669	-0.00230153	26.668	3.72879e-07	1.15367e-06
ERP27	2.30797	0.989017	26.642	3.77631e-07	1.16642e-06
TLE6	1.34604	1.70304	26.5781	3.89565e-07	1.2012e-06
MMP1	2.57755	1.37432	26.5185	4.01028e-07	1.23468e-06
BCAM	1.02932	7.40594	26.5038	4.03913e-07	1.24303e-06
CTSK	2.04815	4.3653	26.4305	4.18598e-07	1.286e-06
NFE2L3	1.05037	2.79059	26.3956	4.25777e-07	1.30693e-06
ACTL10	1.26454	-0.462398	26.2025	4.67794e-07	1.42913e-06
TRIM6	1.31479	0.969623	26.1937	4.69804e-07	1.43466e-06
CACNA2D3	2.10286	-0.0650457	26.1806	4.72799e-07	1.44226e-06
COMP	2.83211	1.40838	26.1406	4.82122e-07	1.46874e-06
MAST1	1.40479	0.969469	26.1398	4.82302e-07	1.46874e-06
PAQR8	1.32365	2.58535	26.118	4.87471e-07	1.48226e-06
OXCT1	1.79187	2.35795	26.0804	4.96472e-07	1.50878e-06
CHST10	1.25971	1.52053	26.0803	4.96509e-07	1.50878e-06
MELTF	1.69871	3.26736	26.021	5.11076e-07	1.5504e-06
USP54	1.1189	2.63718	26.0175	5.11964e-07	1.55277e-06
SCGN	2.18801	3.64714	25.9696	5.24055e-07	1.58775e-06
ADAMTS6	1.30165	-0.372551	25.9531	5.28283e-07	1.59954e-06
SLC22A15	1.7308	1.69268	25.9225	5.3624e-07	1.6226e-06
TTYH2	1.15914	2.17584	25.8123	5.65887e-07	1.7094e-06
EIF5A2	1.41264	2.60029	25.729	5.89378e-07	1.7751e-06
PLCH2	2.17912	3.33347	25.6571	6.1044e-07	1.83158e-06
SNPH	1.2285	0.304403	25.6431	6.1461e-07	1.84254e-06
CPT1C	1.01515	0.847596	25.6042	6.26418e-07	1.87557e-06
PDZD2	1.07168	1.29161	25.5769	6.34831e-07	1.89917e-06
COL21A1	1.42547	1.60103	25.5527	6.42384e-07	1.92055e-06
CASQ2	1.42288	0.220601	25.4386	6.79222e-07	2.02602e-06
MMP24	1.55564	1.77734	25.425	6.83736e-07	2.03863e-06
MPPED2	1.41677	0.340231	25.424	6.84085e-07	2.03925e-06
VCAN	1.96398	5.01017	25.3927	6.94628e-07	2.06851e-06
FXYD3	2.95159	2.93953	25.3464	7.10546e-07	2.11283e-06
SLC1A3	1.19491	2.78316	25.3114	7.22811e-07	2.14527e-06
AHRR	2.03762	0.645334	25.1932	7.65816e-07	2.26725e-06
RAC3	1.00908	3.93235	25.1083	7.98292e-07	2.35752e-06
DUOX2	3.83804	4.81344	25.0966	8.02912e-07	2.37019e-06
CKMT2	2.65846	2.45228	25.0865	8.06863e-07	2.38136e-06
IL4I1	1.54757	1.94848	25.0526	8.20385e-07	2.41926e-06
COL5A3	1.32756	5.75885	25.0189	8.34018e-07	2.4549e-06
NPNT	1.73696	3.92659	25.017	8.34793e-07	2.45667e-06
CFAP43	1.10433	-0.334969	25.0144	8.35854e-07	2.45846e-06
GPR161	1.01102	1.27863	24.9018	8.83227e-07	2.59225e-06
ZNF793	1.27951	0.468034	24.8941	8.86574e-07	2.60101e-06
SNORC	1.59863	4.62124	24.8825	8.91633e-07	2.61477e-06
RASGEF1A	2.11658	0.869623	24.809	9.24328e-07	2.70398e-06
COL1A2	1.42376	7.81496	24.7944	9.30938e-07	2.72276e-06
ARMC12	1.05529	-0.888122	24.7835	9.35955e-07	2.73519e-06
CLIC5	1.41901	1.60203	24.7715	9.41455e-07	2.74957e-06
TNFRSF19	2.21882	3.30547	24.747	9.52843e-07	2.78169e-06
ZNF257	1.6637	-0.400736	24.7017	9.74203e-07	2.84114e-06
ABCA4	1.17699	1.17986	24.6776	9.85803e-07	2.8738e-06
RAB34	1.50067	4.23676	24.647	1.0007e-06	2.91604e-06
TRNP1	1.78111	4.24838	24.6213	1.01338e-06	2.94698e-06
DKK2	1.7789	-0.0522407	24.6046	1.02172e-06	2.96881e-06
CDH11	1.57937	2.84265	24.5946	1.02674e-06	2.98276e-06
CHN1	1.11639	1.64009	24.583	1.03258e-06	2.99827e-06
SLC47A2	1.13794	-0.889266	24.5146	1.0678e-06	3.09638e-06
STK32B	1.42223	-0.659982	24.5008	1.07506e-06	3.11618e-06
OSR1	1.79683	0.332023	24.4754	1.08853e-06	3.15217e-06
GAL3ST4	1.2203	1.23641	24.458	1.0979e-06	3.17657e-06
SEMA3B	1.55222	3.8808	24.4378	1.10882e-06	3.20424e-06
TFAP2A	2.019	0.845142	24.383	1.13906e-06	3.28366e-06
SIPA1L2	1.12242	4.84113	24.382	1.13959e-06	3.28386e-06
RTL9	2.07614	-0.13663	24.3134	1.17863e-06	3.39018e-06
GIPR	1.94229	0.255718	24.2974	1.18793e-06	3.41556e-06
ZNF714	1.35635	0.39948	24.2902	1.19208e-06	3.42474e-06
EVPL	2.70282	1.84102	24.2547	1.21305e-06	3.48148e-06
AXIN2	2.00425	3.28488	24.1177	1.29747e-06	3.70811e-06
FUT1	1.01715	1.62244	24.1125	1.30078e-06	3.71668e-06
PERM1	1.56864	-0.375149	24.072	1.32696e-06	3.78556e-06
CCDC80	1.80679	4.76201	24.0474	1.34311e-06	3.82702e-06
ASRGL1	1.22279	2.69979	23.9201	1.42976e-06	4.06419e-06
SLC52A3	1.68491	0.904976	23.8115	1.5082e-06	4.2744e-06
CYP27C1	1.58669	-0.600488	23.8072	1.51138e-06	4.28253e-06
NRSN2	1.3382	3.59308	23.7589	1.54769e-06	4.37933e-06
SPINK1	2.91287	8.3028	23.7427	1.56011e-06	4.41098e-06
LTBP2	1.23559	4.73701	23.7056	1.58885e-06	4.48867e-06
SLC2A6	1.11511	3.20247	23.5975	1.67566e-06	4.71991e-06
TMEM119	1.69572	2.02627	23.5838	1.68699e-06	4.75088e-06
STC1	1.09487	3.61667	23.5697	1.6987e-06	4.78197e-06
RARRES1	1.66032	3.33341	23.547	1.71782e-06	4.83388e-06
YBX2	1.98215	2.24765	23.5429	1.72128e-06	4.84267e-06
NRCAM	2.47191	3.35493	23.4506	1.80125e-06	5.05271e-06
MAPK13	1.59813	3.99914	23.4112	1.83657e-06	5.14674e-06
CRACR2B	1.33749	2.77812	23.3439	1.89843e-06	5.30653e-06
CCR10	1.3395	-0.881739	23.2812	1.958e-06	5.46233e-06
PAQR5	1.82703	3.37405	23.179	2.05917e-06	5.72966e-06
TUBB4A	2.6447	3.44463	23.129	2.11053e-06	5.86148e-06
ZNF93	1.18305	0.514375	23.1176	2.12249e-06	5.89242e-06
TRPC4	1.43051	-0.817622	23.0978	2.14326e-06	5.94661e-06
SLC44A5	2.35064	2.09207	23.0817	2.16035e-06	5.99052e-06
MFAP2	1.83561	1.32445	23.0692	2.17374e-06	6.02531e-06
CORO6	1.1505	-0.579173	23.0687	2.17429e-06	6.02566e-06
ULK4	1.13125	2.67477	23.0517	2.19253e-06	6.07386e-06
SLC51B	1.83922	3.06273	23.0335	2.21233e-06	6.12632e-06
FBLN1	1.4989	5.39471	23.0256	2.22093e-06	6.14536e-06
KIAA1549	1.49551	2.29678	22.9372	2.31993e-06	6.40564e-06
NOV	1.14265	1.31328	22.9177	2.3424e-06	6.45643e-06
HSD17B3	1.25266	1.29561	22.9077	2.3539e-06	6.48435e-06
CBLN1	1.53719	1.15952	22.8519	2.41963e-06	6.6577e-06
PLPP7	1.50475	-0.347032	22.8105	2.46959e-06	6.7847e-06
FMO1	2.22434	2.18121	22.7038	2.60317e-06	7.1407e-06
PFKP	1.51685	4.08917	22.6903	2.62066e-06	7.1873e-06
ZNF726	1.27936	1.099	22.6655	2.6529e-06	7.26733e-06
SOX4	1.23966	5.00847	22.6593	2.66098e-06	7.28805e-06
HAUS7	1.04201	1.32726	22.6409	2.68538e-06	7.35208e-06
KIF26B	1.76634	2.06449	22.6269	2.70401e-06	7.40022e-06
ITGA11	1.10007	2.07287	22.5854	2.76002e-06	7.54482e-06
FRZB	1.12309	2.95585	22.5669	2.78531e-06	7.60522e-06
RAVER2	1.08468	2.51546	22.5478	2.81174e-06	7.67152e-06
ANO9	1.63094	2.1238	22.4838	2.90199e-06	7.90415e-06
BDKRB2	1.40064	2.50317	22.4505	2.95022e-06	8.02938e-06
GPX8	1.03058	2.04692	22.3835	3.04949e-06	8.27902e-06
VNN2	1.72152	3.88654	22.3618	3.08248e-06	8.362e-06
SCUBE2	2.20983	2.28834	22.3128	3.15808e-06	8.55102e-06
PKD1L1	1.20167	-0.886446	22.305	3.17027e-06	8.57915e-06
SNCAIP	1.50253	1.66588	22.2875	3.19777e-06	8.64866e-06
PRELID3A	1.25332	-0.963518	22.1445	3.43221e-06	9.24591e-06
GREB1	1.48718	3.79913	22.1398	3.44033e-06	9.26428e-06
FOXN4	2.4068	1.64757	22.1205	3.47319e-06	9.34394e-06
KLHDC7B	1.43562	1.20007	22.0867	3.5319e-06	9.48758e-06
ATP1A2	2.10884	1.94869	22.0856	3.53376e-06	9.4908e-06
MLLT11	1.3486	2.50696	22.0427	3.60972e-06	9.68204e-06
UAP1L1	1.36994	2.99584	21.9998	3.6871e-06	9.87473e-06
MYH3	1.64891	2.2469	21.9515	3.77638e-06	1.00892e-05
HOPX	1.27442	1.55097	21.9179	3.83982e-06	1.02453e-05
TNFRSF9	2.00993	1.4023	21.8344	4.00194e-06	1.0646e-05
PCDHB11	1.54952	0.00815393	21.7798	4.11166e-06	1.09155e-05
CUBN	1.11377	-0.41148	21.7486	4.17576e-06	1.10753e-05
KDELR3	1.02084	4.43004	21.7332	4.20768e-06	1.11517e-05
KIF1A	2.84165	2.59001	21.7166	4.24246e-06	1.12397e-05
SH3RF3	1.28992	2.55889	21.635	4.4176e-06	1.16755e-05
RHBG	2.70729	5.45788	21.5757	4.54958e-06	1.20043e-05
SGSM1	1.31908	0.460961	21.4854	4.75795e-06	1.25101e-05
RYR2	2.17594	0.669389	21.4357	4.87679e-06	1.28084e-05
REN	1.97777	1.13258	21.3885	4.99233e-06	1.30926e-05
ZNF90	1.46774	-0.628271	21.3437	5.10469e-06	1.337e-05
SLC45A2	1.8459	0.188366	21.2379	5.37988e-06	1.40624e-05
CDH16	2.50629	1.42717	21.1723	5.55815e-06	1.45045e-05
SRSF12	1.18466	0.0330037	21.1474	5.62742e-06	1.46665e-05
PCDHB10	1.25423	-0.686373	21.1362	5.65874e-06	1.474e-05
RBM20	1.60612	-0.227796	21.1326	5.66876e-06	1.47634e-05
C1orf105	1.14608	-0.875614	21.1194	5.70628e-06	1.48584e-05
LRP4	1.66938	1.91982	21.0968	5.77056e-06	1.50176e-05
ADGRG1	1.07815	4.54423	21.0661	5.85944e-06	1.52322e-05
PHLDA3	1.28303	4.19236	21.0283	5.97039e-06	1.55037e-05
B3GNT3	1.89131	3.76321	21.0228	5.9867e-06	1.55375e-05
C19orf33	2.2071	0.839272	20.9541	6.19491e-06	1.60371e-05
LRP12	1.08166	2.02454	20.919	6.304e-06	1.63106e-05
SERTAD4	1.85666	-0.13761	20.884	6.41452e-06	1.65815e-05
ZNF239	1.4038	0.516151	20.8647	6.47637e-06	1.67293e-05
ERICH5	1.58396	5.13445	20.7941	6.70803e-06	1.72963e-05
ATP10A	1.52459	1.90025	20.7659	6.80285e-06	1.75282e-05
CA9	3.10094	3.78192	20.7434	6.87948e-06	1.7716e-05
ZNF610	1.35812	-0.339042	20.5569	7.54896e-06	1.93353e-05
SLCO2A1	1.22424	3.5323	20.5171	7.7e-06	1.9708e-05
HID1	1.0894	3.75757	20.5123	7.71823e-06	1.97511e-05
SIGLEC15	1.68877	1.4914	20.4978	7.77438e-06	1.98734e-05
PTGFR	2.09423	2.65235	20.494	7.78902e-06	1.99073e-05
SALL2	1.48065	2.06869	20.3319	8.44427e-06	2.14628e-05
ITLN2	1.85507	0.0580615	20.2704	8.70743e-06	2.20962e-05
KCNIP3	1.57423	1.75096	20.2568	8.76675e-06	2.22309e-05
USH1C	2.69233	3.66371	20.2464	8.8121e-06	2.2338e-05
PLPP2	2.1052	4.38194	20.2457	8.81548e-06	2.23426e-05
QPCT	1.393	1.75275	20.1681	9.16318e-06	2.31457e-05
IQCH	1.4344	1.09153	20.1618	9.1919e-06	2.32059e-05
DNAH11	1.59499	1.31521	20.1118	9.42409e-06	2.37795e-05
TMED3	1.24157	5.00198	20.087	9.54173e-06	2.40635e-05
AHNAK2	2.08154	2.5257	20.0552	9.69446e-06	2.44271e-05
SLC39A4	1.75616	4.28521	19.9884	1.00232e-05	2.52242e-05
FAM241B	1.06107	1.95262	19.9873	1.00284e-05	2.52328e-05
FAM135B	1.86965	-0.0833532	19.9801	1.00644e-05	2.53101e-05
SPEG	1.83273	1.07325	19.973	1.01005e-05	2.539e-05
CRYBB1	2.14447	0.633348	19.8806	1.05775e-05	2.65208e-05
CLDND2	1.097	1.09964	19.872	1.06228e-05	2.66203e-05
DPEP1	2.33322	1.10184	19.863	1.0671e-05	2.67317e-05
DUSP15	1.60261	-0.233612	19.8293	1.08521e-05	2.71427e-05
TNFSF9	1.42395	-0.327583	19.822	1.08913e-05	2.7236e-05
JPH1	1.84009	0.621494	19.814	1.09352e-05	2.73408e-05
C9orf152	1.8167	1.40135	19.7624	1.1221e-05	2.79915e-05
SCUBE1	2.05182	4.25596	19.7461	1.13124e-05	2.82147e-05
ARHGAP28	1.32544	0.410218	19.6991	1.15815e-05	2.88556e-05
FZD2	1.23354	0.186877	19.6719	1.17402e-05	2.92306e-05
PODXL2	2.1009	3.14138	19.5495	1.24809e-05	3.09237e-05
FKBP10	1.30762	4.8017	19.4826	1.29057e-05	3.19095e-05
ZNF468	1.03247	2.81154	19.4809	1.29172e-05	3.19325e-05
COLGALT2	1.59117	0.0652754	19.4186	1.33259e-05	3.2903e-05
MPP2	1.41389	-0.517128	19.3873	1.35363e-05	3.33935e-05
SGIP1	1.22612	0.517003	19.3533	1.37689e-05	3.39438e-05
SOAT2	2.05943	3.19229	19.2729	1.43343e-05	3.52707e-05
SLC38A5	1.43152	0.977147	19.2338	1.46178e-05	3.5903e-05
MMP17	1.84427	0.87743	19.2274	1.46649e-05	3.60096e-05
BMP8B	1.47967	1.57446	19.1767	1.50419e-05	3.69036e-05
RHBDL2	1.02505	-0.883568	19.156	1.51993e-05	3.72641e-05
PLCB4	1.15154	0.162127	19.1359	1.53525e-05	3.76074e-05
GLIS2	1.03559	3.39436	19.1062	1.55831e-05	3.81395e-05
SOX9	1.26704	4.95999	19.0714	1.58575e-05	3.87646e-05
INSYN1	1.56133	-0.11694	19.0295	1.61941e-05	3.95033e-05
ZNF285	1.08575	0.231687	19.0104	1.63495e-05	3.98512e-05
AATK	1.32971	1.54269	19.0099	1.63534e-05	3.9854e-05
PARM1	1.13903	2.70978	18.9869	1.65433e-05	4.02907e-05
DERL3	1.27529	3.14802	18.9511	1.68428e-05	4.09976e-05
SNAI2	1.11067	3.49984	18.9387	1.69479e-05	4.12323e-05
RNF43	1.08711	4.82536	18.9295	1.7027e-05	4.14036e-05
ZNF391	1.44577	-0.065771	18.9052	1.72355e-05	4.18892e-05
PKIB	1.53831	2.8938	18.9012	1.72702e-05	4.19663e-05
ARG2	1.52241	2.21006	18.8025	1.81472e-05	4.39626e-05
COL4A5	1.7672	2.87001	18.6861	1.92394e-05	4.64349e-05
CNTNAP3B	1.60482	0.879491	18.6028	2.00614e-05	4.8329e-05
BOC	1.14555	0.873414	18.5066	2.10544e-05	5.05589e-05
ULBP2	1.3613	-0.373246	18.4674	2.14734e-05	5.15217e-05
CRYAB	1.75529	4.3468	18.4418	2.17515e-05	5.21802e-05
PMEL	2.11883	4.83356	18.3395	2.29001e-05	5.47926e-05
SLC16A11	1.49096	4.52118	18.3268	2.3046e-05	5.51188e-05
FCGBP	1.47472	3.51802	18.2959	2.34075e-05	5.59178e-05
NBL1	1.18351	2.67017	18.175	2.48762e-05	5.9218e-05
RAMP1	1.10889	6.56024	18.1415	2.52991e-05	6.01443e-05
SULF1	1.39574	3.9524	18.0809	2.60821e-05	6.19027e-05
EHF	1.47485	2.75395	18.0141	2.69745e-05	6.39143e-05
CHRM3	1.29537	1.8007	18.011	2.70165e-05	6.40031e-05
SERHL2	1.30518	0.785588	18.0068	2.70741e-05	6.40972e-05
ST6GALNAC2	1.05488	2.03347	18.0027	2.71301e-05	6.4219e-05
HTRA3	1.35798	2.82935	17.9774	2.7478e-05	6.49993e-05
NEURL3	1.42292	2.35997	17.9081	2.84555e-05	6.7178e-05
EGLN3	1.44971	3.1593	17.8709	2.8993e-05	6.83677e-05
KIAA1324	1.68535	1.59119	17.8581	2.9181e-05	6.87656e-05
C16orf74	1.14392	-0.239801	17.8546	2.92328e-05	6.88535e-05
DOK7	1.41352	1.49008	17.7469	3.08639e-05	7.24918e-05
SEMA3A	1.49708	0.23693	17.697	3.16513e-05	7.42433e-05
TMEM54	1.08654	3.6449	17.6683	3.21122e-05	7.52874e-05
PRR5L	1.15016	2.50849	17.5543	3.40134e-05	7.95487e-05
ELOVL7	1.70877	3.03341	17.5076	3.48255e-05	8.13013e-05
CNTD2	1.48903	1.84337	17.4778	3.53538e-05	8.24672e-05
GOLGA7B	1.79317	1.90693	17.4597	3.56787e-05	8.31569e-05
KEL	2.39548	1.64866	17.4518	3.5821e-05	8.34479e-05
PLXNB3	1.64646	1.37946	17.3081	3.85177e-05	8.93202e-05
SLC2A1	1.1439	3.30935	17.3031	3.86164e-05	8.95067e-05
SLC5A10	1.5898	0.086638	17.275	3.91677e-05	9.07404e-05
LMTK3	1.70412	1.12133	17.2674	3.93189e-05	9.10463e-05
VLDLR	1.57264	2.87135	17.2128	4.04204e-05	9.34602e-05
HK2	1.5607	3.30166	17.1997	4.06882e-05	9.40461e-05
TUBA4B	1.43465	-0.331884	17.1589	4.15362e-05	9.58692e-05
PYCARD	1.01744	3.85208	17.091	4.29883e-05	9.89646e-05
SNAP25	1.67466	2.13918	17.0793	4.3244e-05	9.95051e-05
LMOD1	1.27334	3.55625	17.0654	4.3548e-05	0.000100156
PCDHGA4	1.4496	0.205657	17.0578	4.37157e-05	0.000100526
DCDC2	1.65418	4.86218	17.044	4.40233e-05	0.000101168
SDK1	1.58372	1.91511	17.0066	4.48639e-05	0.000102983
NDRG4	1.77401	2.24502	16.9815	4.54386e-05	0.000104168
SLC26A3	2.25142	1.61805	16.9745	4.56e-05	0.000104505
ITIH5	2.09674	4.38246	16.8544	4.84589e-05	0.000110648
ZNF813	1.04313	1.75114	16.854	4.84683e-05	0.000110652
CYP7A1	1.87548	6.23211	16.8417	4.87727e-05	0.000111275
MST1R	1.59313	1.43368	16.84	4.88126e-05	0.000111349
CTNND2	2.42035	3.07607	16.7956	4.99251e-05	0.000113723
IHH	1.2554	2.54921	16.7935	4.9978e-05	0.000113825
PRR15L	1.70684	2.74104	16.7339	5.15112e-05	0.000117055
HSPB8	1.45517	4.08526	16.6558	5.35894e-05	0.00012143
LOXL1	1.39889	2.64418	16.5851	5.55465e-05	0.000125565
UGT3A2	1.90271	1.00545	16.5828	5.56107e-05	0.00012569
TRABD2A	1.48649	2.43647	16.5661	5.60852e-05	0.000126722
GRIN2D	1.05516	0.281539	16.5522	5.64811e-05	0.000127536
DDR1	1.18253	5.14587	16.48	5.85895e-05	0.000132067
CYP1B1	1.46949	4.91796	16.3809	6.16121e-05	0.000138465
MYO7B	1.36464	2.60304	16.3342	6.30923e-05	0.00014159
PTHLH	2.05195	1.54848	16.3335	6.3113e-05	0.000141615
ITGA3	1.2206	4.24755	16.2789	6.48882e-05	0.00014546
CELF5	1.80406	0.644825	16.2679	6.52516e-05	0.000146206
NTNG2	1.20509	-0.717547	16.2331	6.64165e-05	0.000148676
KIF5C	1.41066	0.830444	16.2204	6.68462e-05	0.000149591
S100A6	1.16392	6.30858	16.1776	6.83161e-05	0.000152713
GULP1	1.82381	1.69924	16.1498	6.92914e-05	0.00015482
DKK3	1.18272	4.78888	16.1011	7.10256e-05	0.000158323
PDCD1	1.50168	1.16949	16.0176	7.4107e-05	0.00016478
JSRP1	1.23238	-0.351198	15.9854	7.53344e-05	0.000167274
NOTUM	2.24741	6.5606	15.9741	7.5768e-05	0.000168211
NPTX2	2.40239	3.48984	15.9577	7.64014e-05	0.000169459
NOVA1	1.46597	1.09901	15.9323	7.73949e-05	0.000171369
KCNJ4	1.54956	1.83984	15.8917	7.90136e-05	0.000174709
SLC6A11	2.46867	3.36602	15.8592	8.0332e-05	0.000177459
DMKN	2.07644	3.27744	15.8409	8.1084e-05	0.000179037
ADORA1	1.56661	1.49972	15.808	8.2455e-05	0.000181896
CLGN	1.36945	3.53317	15.8038	8.26286e-05	0.000182251
LAMB3	1.10087	4.74959	15.779	8.36819e-05	0.000184403
ADGRG2	1.63121	2.46694	15.771	8.40204e-05	0.000184977
SALL4	1.68179	0.634982	15.7647	8.42943e-05	0.000185551
SLC16A14	1.69777	3.29893	15.7635	8.43429e-05	0.00018563
PTGDS	2.53104	7.46106	15.7621	8.44043e-05	0.000185732
PAPLN	1.33916	3.64809	15.728	8.58824e-05	0.000188698
PRDM16	1.41663	0.898246	15.6351	9.00466e-05	0.000197452
MGP	1.05235	5.21272	15.6059	9.1397e-05	0.000200228
EFCAB12	1.17075	2.14951	15.5755	9.28256e-05	0.000203046
SLC38A1	1.03336	5.12053	15.5734	9.2927e-05	0.000203237
ITPR3	1.32341	3.44147	15.518	9.55872e-05	0.000208639
RHCG	1.93772	1.54263	15.5041	9.62675e-05	0.00021006
SBK1	1.11719	0.611057	15.4646	9.82274e-05	0.000214107
SERPINE2	1.21001	4.5252	15.2518	0.000109502	0.000236765
MOGAT3	1.06828	4.49529	15.2295	0.000110758	0.000239227
CARNS1	1.21087	1.08943	15.2174	0.000111447	0.000240606
TGFB2	1.19744	1.86932	15.1198	0.000117147	0.000252149
SLC1A7	1.86663	3.2059	15.005	0.000124231	0.000266511
ACSL6	1.36243	3.73453	14.91	0.000130418	0.000278693
LGR5	2.13461	3.36721	14.8965	0.000131323	0.000280543
EMID1	1.10426	3.53531	14.817	0.00013678	0.000291546
ARHGEF38	1.41124	-0.0157734	14.8035	0.000137732	0.000293371
MCHR1	1.24186	2.04229	14.7919	0.000138551	0.00029497
APOD	1.18327	1.14819	14.769	0.000140189	0.000298367
CLIC3	1.33252	0.364269	14.7205	0.000143713	0.000305412
SCTR	1.97128	2.67132	14.7132	0.000144254	0.00030647
SH2D3A	1.00338	2.02566	14.705	0.000144856	0.000307703
RASAL1	1.64794	0.511776	14.6292	0.000150601	0.000319288
COL11A2	1.66803	1.51847	14.5967	0.000153133	0.000324222
DCLK1	1.24031	0.380144	14.5507	0.00015679	0.00033162
ME1	1.03075	4.63288	14.4132	0.000168247	0.000354748
NECTIN4	1.70156	0.274861	14.3782	0.000171297	0.000360594
LARGE2	1.2448	2.73847	14.3405	0.00017465	0.000367327
SYNGR1	1.08674	3.66672	14.32	0.000176494	0.000370822
ARHGEF16	1.04468	3.83144	14.2993	0.000178385	0.000374518
HLA-DOB	1.14728	1.08215	14.2976	0.000178541	0.000374791
PRSS50	1.23889	-0.430737	14.2577	0.000182236	0.000381929
RANBP17	1.1665	1.39391	14.221	0.000185705	0.000388401
ZNF711	1.28108	0.809907	14.2048	0.000187264	0.000391433
RHEX	1.63183	1.83057	14.1819	0.00018948	0.000395658
CNTNAP3	1.29832	0.197778	14.0546	0.000202297	0.000420575
LIPE	1.04776	1.50188	14.0385	0.000203982	0.000423831
PCDHB16	1.18712	1.12071	13.995	0.000208596	0.000432851
BEGAIN	1.51059	0.124253	13.8162	0.000228723	0.000471938
SLC16A9	1.91901	2.65664	13.7092	0.000241691	0.000496971
C6orf52	1.11593	-0.841671	13.6849	0.000244733	0.000502573
IQCA1	1.44705	-0.139196	13.6812	0.000245202	0.000503464
LY96	1.06278	2.9632	13.661	0.000247764	0.000508033
LTF	1.43875	1.81761	13.6349	0.000251131	0.00051423
MB	1.33301	0.41842	13.6135	0.000253912	0.000519404
TP63	1.22851	-0.312367	13.5617	0.000260795	0.00053272
LMO3	1.10027	-0.879399	13.546	0.000262918	0.000536595
FRAS1	1.73786	3.12173	13.4825	0.000271673	0.000553434
NRXN3	1.50189	1.651	13.4806	0.000271943	0.000553825
ABHD12B	1.08169	-0.110937	13.4694	0.000273525	0.000556731
AKR1C2	1.0549	8.27912	13.445	0.000276989	0.000563459
RHOBTB1	1.19852	4.54779	13.4343	0.000278527	0.000566425
POSTN	1.40025	4.18117	13.3871	0.000285397	0.000579405
TMEM246	1.04551	2.95758	13.3476	0.000291289	0.000590275
BSPRY	1.23365	1.71942	13.2482	0.000306647	0.000619548
BACE2	1.34393	5.10232	13.1351	0.000325124	0.000654008
HMCN2	1.42243	3.24277	13.1217	0.00032739	0.000658287
FRMPD1	1.30552	1.51383	13.0481	0.000340098	0.000682492
PRR15	1.68481	0.643711	13.04	0.000341521	0.000685155
TRPM3	1.38488	0.0767112	13.0279	0.000343668	0.000689171
CTLA4	1.12769	0.118294	12.9865	0.000351118	0.000703025
EDA2R	1.11762	0.631311	12.903	0.000366647	0.000732678
CCL28	1.07697	2.46294	12.8576	0.000375389	0.000748888
RAB3C	1.72634	1.63371	12.8406	0.000378702	0.000754758
TMEM45B	1.01169	6.03821	12.8125	0.000384255	0.000765077
OXTR	1.42344	1.09212	12.7631	0.000394229	0.000782969
NECAB1	1.11852	0.248263	12.6896	0.00040956	0.000811497
FOXQ1	1.54655	2.60155	12.6856	0.000410414	0.00081285
SGPP2	1.56168	1.42665	12.6811	0.000411371	0.000814292
SLC29A4	1.41848	4.52776	12.507	0.000450309	0.000886449
TMEM200A	1.03318	0.335645	12.5017	0.000451555	0.000888534
SLC35F2	1.00761	0.856531	12.4514	0.000463517	0.000909436
SUSD4	1.42384	3.92144	12.4242	0.000470126	0.000921011
ADAMDEC1	1.47664	0.646987	12.3964	0.000476957	0.000933111
PCDHGA2	1.21163	1.25342	12.3613	0.000485749	0.000949139
S100A14	1.39765	4.684	12.2354	0.000518661	0.00100875
FXYD2	2.01864	4.30211	12.0823	0.00056171	0.00108582
PLN	1.37	0.61977	12.0528	0.00057042	0.00110116
SPIB	1.7892	1.36213	12.0309	0.000576987	0.00111338
APOA4	2.6767	8.63995	11.9119	0.000613927	0.00118115
GPC5	1.5025	0.961665	11.8015	0.000650386	0.00124592
APCDD1	1.70608	3.81529	11.7308	0.000674848	0.00128828
ROR1	1.1584	0.760611	11.6686	0.000697159	0.00132785
PLAC9	1.07204	2.26916	11.6672	0.000697673	0.00132852
SDK2	1.48723	1.27399	11.5774	0.000731203	0.00138806
RIMKLA	1.09608	-0.488735	11.5652	0.000735888	0.0013964
HSPA6	1.29562	3.12734	11.5588	0.000738375	0.00140074
MUC5B	2.69645	5.77843	11.4444	0.000783973	0.00148081
CCL20	1.34861	5.14827	11.437	0.000786991	0.00148546
BATF	1.0528	2.1929	11.3807	0.00081055	0.00152771
PTGER3	1.02085	0.266121	11.2566	0.000865081	0.00162255
RASEF	1.1429	3.03809	11.1809	0.000900115	0.00168339
DEGS2	1.1306	0.667693	11.0391	0.000969733	0.00180437
RASL10B	1.51615	3.52702	10.9387	0.00102227	0.00189618
SMPDL3B	1.16322	0.766535	10.8894	0.00104912	0.00194371
CCNJL	1.04757	0.358436	10.8517	0.00107017	0.00197936
SCNN1B	1.31655	-0.105682	10.826	0.00108476	0.00200453
KCNH3	1.2044	-0.199474	10.8029	0.00109802	0.00202721
FBLL1	1.39248	0.681041	10.7212	0.0011463	0.00211059
XK	1.05989	1.841	10.6975	0.00116069	0.00213434
COL9A3	1.21163	2.63435	10.6777	0.00117291	0.00215459
MGAM	1.5124	0.516048	10.6563	0.00118619	0.00217621
CDS1	1.21507	2.31714	10.6487	0.00119096	0.00218438
BCL2L14	1.10546	0.473969	10.6308	0.00120222	0.00220332
ADGRG5	1.15109	2.65126	10.6063	0.00121789	0.00222946
ADGRG3	1.24607	1.63805	10.6059	0.00121815	0.00222966
CHI3L2	1.13035	-0.27382	10.4923	0.00129339	0.00235799
PI3	1.72706	1.58044	10.4368	0.00133185	0.00242315
LOXL4	1.13745	4.70419	10.4124	0.00134912	0.00245114
CLDN4	1.44952	5.07896	10.3483	0.00139563	0.0025309
WNT4	1.33146	2.69348	10.2569	0.00146476	0.00264774
ZG16B	1.47436	0.840152	10.2314	0.00148467	0.00268101
TTYH1	1.54659	1.74396	10.2239	0.00149057	0.00268996
SLC22A17	1.31753	3.42144	10.0651	0.00162133	0.00290938
ROR2	1.0713	1.16364	9.97187	0.0017035	0.00304647
ACSM1	1.28017	5.29003	9.94439	0.00172852	0.00308774
ARSI	1.0411	0.319759	9.85385	0.00181362	0.00322924
CD7	1.00007	3.33463	9.84963	0.00181769	0.00323568
KRT23	1.72587	5.07775	9.84928	0.00181803	0.00323588
SPINT1	1.40569	4.80454	9.83447	0.00183238	0.0032594
VANGL2	1.2273	1.32124	9.67967	0.00198953	0.00352136
GRAMD1B	1.02065	3.06465	9.58329	0.00209424	0.0036943
EPB41L1	1.00541	5.49016	9.53034	0.00215413	0.00379434
PDPN	1.3032	0.429483	9.48021	0.00221245	0.00389033
BCL11A	1.04315	0.186788	9.42513	0.00227838	0.00399921
EPCAM	1.7642	5.35387	9.40255	0.00230598	0.00404233
TMC4	1.26751	3.91977	9.25363	0.00249677	0.00435432
PDX1	1.73615	2.02554	9.22608	0.0025338	0.00441295
HUNK	1.14309	2.0818	9.22147	0.00254004	0.00442221
CA3	1.59516	1.33157	9.11933	0.00268261	0.00464998
TMEM255A	1.02547	0.171585	9.11782	0.00268478	0.00465262
ITGB6	1.25386	0.476455	9.06116	0.00276743	0.00478516
GPR88	1.58432	5.18548	9.05082	0.00278279	0.00480903
POF1B	1.43615	1.7983	9.03037	0.00281343	0.00485844
LGALS4	1.01386	8.31175	8.99024	0.00287454	0.00495737
PADI2	1.10189	1.24982	8.97258	0.00290187	0.00500389
VAT1L	1.32196	1.74559	8.93128	0.0029668	0.00510969
ANXA13	1.12169	4.66249	8.91756	0.00298871	0.00514618
ARNT2	1.08979	2.10979	8.83069	0.00313125	0.005367
GLI2	1.3261	0.821433	8.54009	0.00366058	0.00621157
NLRP2	1.30037	0.624607	8.43309	0.00387777	0.00655828
DHRS2	1.42796	6.12311	8.412	0.0039221	0.00663011
TMEM156	1.03952	2.21187	8.40306	0.00394106	0.00665743
OLR1	1.34744	1.2941	8.36036	0.00403287	0.00680364
SYT13	1.73247	2.74325	8.32925	0.00410115	0.00690985
NEFH	1.03814	0.0390707	8.28292	0.00420501	0.00706898
GCK	1.91134	3.90399	8.27033	0.00423367	0.00711297
RXRG	1.35524	0.9667	8.1449	0.00453064	0.00757621
SHISA3	1.10272	0.525726	8.13324	0.0045593	0.00761877
DNAAF1	1.27959	0.806569	8.0974	0.00464859	0.00775979
EFNA5	1.27297	1.46231	7.9513	0.00503141	0.008349
MYEOV	1.63176	2.27435	7.80084	0.00545949	0.00900487
PTCHD4	1.10261	0.719505	7.78956	0.00549304	0.00905288
SLC34A2	1.86961	3.97745	7.65925	0.00589639	0.00966292
LYPD6	1.03772	-0.143064	7.37561	0.00688261	0.0111434
PRSS3	1.40263	3.43404	7.36376	0.00692735	0.0112133
ILDR1	1.0808	0.805413	7.34437	0.00700113	0.0113212
WNK2	1.29603	3.696	7.27811	0.00725945	0.011711
C1orf116	1.1295	2.24926	7.17873	0.0076654	0.0123157
FNDC1	1.00306	2.12537	6.96489	0.00861977	0.0137239
CHI3L1	1.22251	9.01628	6.95359	0.00867348	0.0138059
PEG3	1.27729	4.22043	6.59908	0.0105455	0.0165153
C6orf132	1.09942	1.77957	6.35592	0.0120661	0.0186873
GRID1	1.00947	2.01038	6.2956	0.0124771	0.0192591
PKP3	1.35859	1.77101	6.20327	0.0131345	0.0201951
LEFTY1	1.02245	0.53021	6.00381	0.0146796	0.0223899
LHX9	1.00363	1.06669	5.58114	0.0186072	0.0278942
FAM19A5	1.12925	2.72319	5.49479	0.0195356	0.0291633
FAM167A	1.04461	0.983346	5.48795	0.0196112	0.0292579
WFDC2	1.21325	2.7895	5.39153	0.0207093	0.0307481
PLEKHB1	1.03887	2.63354	5.37497	0.0209042	0.0310118
PNMA8A	1.02745	0.572264	5.28753	0.0219655	0.0324847
ANKRD22	1.01465	1.67729	4.7416	0.0299943	0.0432677
ROBO2	1.00924	0.947844	4.69225	0.0308575	0.0444327
LRP2	1.00031	1.33235	4.0803	0.0440165	0.0615963
ADAMTS13	-2.79622	3.37629	536.78	3.02382e-77	4.31318e-73
OIT3	-3.2477	4.43417	453.126	7.39984e-69	5.27756e-65
STAB2	-4.82802	2.33929	416.416	6.42305e-65	3.05395e-61
CCL23	-2.95714	-0.934653	377.116	1.66308e-60	5.93053e-57
ECM1	-3.04651	3.85548	362.935	7.36335e-59	2.10062e-55
CFP	-3.37439	3.08672	358.233	2.62688e-58	6.24498e-55
CSRNP1	-2.23091	5.32564	354.865	6.56465e-58	1.33769e-54
ANGPTL6	-2.953	2.48683	347.977	4.32614e-57	7.7135e-54
MAP2K1	-1.25462	5.34879	334.614	1.76231e-55	2.79306e-52
RCAN1	-2.37467	6.10555	309.903	1.99494e-52	2.84558e-49
RND3	-2.46787	5.5879	306.557	5.26505e-52	6.82733e-49
PTH1R	-3.23053	2.54746	287.433	1.47354e-49	1.61682e-46
NTF3	-3.47169	0.320719	278.465	2.18211e-48	2.22326e-45
VIPR1	-3.45784	2.71207	276.942	3.46007e-48	3.29029e-45
CRHBP	-4.44017	3.70932	273.352	1.0301e-47	9.1833e-45
ZFP36	-2.14167	7.26523	270.365	2.56504e-47	2.15222e-44
FCN2	-4.87488	3.27841	269.935	2.92539e-47	2.31821e-44
MARCO	-4.82878	3.99905	263.683	2.00184e-46	1.42771e-43
LRAT	-2.88423	1.54069	261.459	3.9848e-46	2.70663e-43
FCN3	-4.06534	4.74095	249.008	1.96164e-44	1.27186e-41
TRIB1	-1.97213	6.89851	247.256	3.41374e-44	2.08283e-41
LIFR	-2.80275	4.16593	247.173	3.50447e-44	2.08283e-41
C21orf91	-1.67836	2.83497	246.109	4.9109e-44	2.80196e-41
DBH	-3.1911	3.20371	244.746	7.56942e-44	4.1527e-41
CPEB3	-2.25209	3.89148	238.76	5.12073e-43	2.60865e-40
COLEC10	-3.92409	2.39381	238.351	5.83932e-43	2.87214e-40
CDC37L1	-1.56414	4.93466	236.912	9.27245e-43	4.40874e-40
CETP	-2.77873	3.25211	235.44	1.48929e-42	6.73105e-40
EHD3	-2.13575	2.86016	234.554	1.98262e-42	8.56973e-40
C1RL	-1.63006	7.19829	230.472	7.43676e-42	3.0308e-39
AADAT	-2.77618	3.60992	228.909	1.23665e-41	4.89987e-39
ADRA2B	-2.2261	1.36693	226.643	2.59042e-41	9.72361e-39
PHLDA1	-2.46288	6.54438	223.078	8.33377e-41	2.97182e-38
FOS	-3.08225	6.93692	220.505	1.94491e-40	6.51147e-38
ZFP1	-1.69911	2.99603	220.477	1.96294e-40	6.51147e-38
TUBE1	-1.78846	3.55152	216.741	6.76052e-40	2.14293e-37
PLSCR4	-1.91066	4.4	213.646	1.8936e-39	5.74688e-37
NRBF2	-1.09124	4.52768	213.458	2.01579e-39	5.99025e-37
ETS2	-1.66721	7.64887	207.294	1.59317e-38	4.37019e-36
DCUN1D3	-1.17497	3.26634	205.986	2.47715e-38	6.54336e-36
MCL1	-1.23605	8.38775	204.564	4.00694e-38	1.03918e-35
SPRY2	-1.52619	3.69455	202.26	8.75183e-38	2.19011e-35
DNASE1L3	-2.87847	4.79251	200.388	1.65527e-37	3.96033e-35
ACADS	-1.76205	6.77982	197.08	5.12627e-37	1.14252e-34
EPHA2	-2.06544	4.90709	196.63	5.98191e-37	1.29294e-34
GPR182	-3.35432	0.545879	193.579	1.70715e-36	3.47868e-34
DUSP6	-1.71903	6.22253	192.132	2.81264e-36	5.49582e-34
DACH1	-2.59472	-0.346823	191.785	3.17119e-36	5.97984e-34
TMEM26	-2.1759	-0.0785429	191.139	3.96489e-36	7.06941e-34
IL1RAP	-2.03225	5.27519	190.739	4.55407e-36	7.82642e-34
EGR1	-2.58043	7.30114	189.948	5.99137e-36	9.93732e-34
PZP	-4.29522	4.36293	188.82	8.86044e-36	1.4362e-33
CD4	-1.94641	5.83751	188.235	1.0857e-35	1.72071e-33
CXCL12	-2.65842	6.08273	187.392	1.45608e-35	2.23329e-33
SGMS2	-1.76544	3.99531	186.988	1.6761e-35	2.54339e-33
TBXA2R	-1.7816	1.91213	186.52	1.97333e-35	2.93204e-33
LYVE1	-2.95472	3.11166	186.093	2.29029e-35	3.3679e-33
PNRC1	-1.4206	6.67636	179.996	1.94385e-34	2.59132e-32
TCIM	-2.23576	5.59851	179.517	2.30101e-34	3.03903e-32
ETFDH	-1.65349	5.94909	178.111	3.78207e-34	4.90432e-32
BCO2	-3.0888	3.49697	175.704	8.87546e-34	1.08205e-31
KCNN2	-3.44846	1.96738	174.3	1.46178e-33	1.69519e-31
CCBE1	-3.49282	1.04943	174.184	1.52338e-33	1.75238e-31
LCAT	-2.54067	6.21125	173.665	1.83309e-33	2.09178e-31
PLPP3	-1.65436	6.78427	172.818	2.4794e-33	2.72048e-31
RNF152	-1.7866	5.21542	171.321	4.23276e-33	4.4723e-31
FRMD4B	-1.34477	4.28211	170.813	5.07843e-33	5.32638e-31
ZBTB21	-1.41847	3.78356	169.85	7.17175e-33	7.41289e-31
MYD88	-1.0278	5.55793	169.036	9.60415e-33	9.71586e-31
GHR	-2.44744	6.22772	168.806	1.04324e-32	1.04794e-30
NAAA	-1.62467	4.40872	168.109	1.34015e-32	1.32749e-30
EGR2	-2.53104	2.07434	167.339	1.76855e-32	1.73976e-30
TIMD4	-3.43478	0.69804	166.868	2.09589e-32	2.04765e-30
ERLIN1	-1.27589	6.15308	165.908	2.96335e-32	2.87545e-30
LILRA2	-1.94643	0.323089	164.137	5.62281e-32	5.34691e-30
CYP26A1	-3.84853	2.40267	163.763	6.43972e-32	6.08319e-30
MRO	-2.30627	1.56231	162.454	1.03549e-31	9.5292e-30
CYP2C19	-3.67008	1.3626	162.029	1.20863e-31	1.09113e-29
LRRC4	-1.87764	-0.251672	160.739	1.93295e-31	1.68119e-29
KLHL15	-1.34038	3.64127	160.146	2.39918e-31	2.06269e-29
ZC2HC1C	-1.39059	2.02091	160.145	2.4005e-31	2.06269e-29
CD302	-1.67331	4.86265	159.667	2.85743e-31	2.41174e-29
MAP2K3	-1.23863	5.93199	159.281	3.28974e-31	2.74414e-29
SIGLEC7	-2.02313	0.569374	159.114	3.49704e-31	2.88334e-29
SOCS6	-1.06084	4.81751	159.001	3.64433e-31	2.98751e-29
SLC38A2	-1.61104	7.92319	158.301	4.70824e-31	3.81582e-29
SLC39A14	-1.62751	8.49668	157.557	6.18254e-31	4.95437e-29
IL1RL1	-3.3369	0.758244	157.101	7.30886e-31	5.75986e-29
FOXO1	-1.70384	5.01194	156.856	7.99469e-31	6.23696e-29
PLK3	-1.58637	3.0206	156.763	8.27396e-31	6.41412e-29
SIGLEC11	-2.31717	0.0165377	155.928	1.12415e-30	8.52918e-29
KDM8	-2.40246	4.76054	154.044	2.24914e-30	1.62851e-28
KIF19	-2.38289	-0.839702	152.767	3.60451e-30	2.58365e-28
LILRA5	-2.13007	0.659463	152.315	4.26004e-30	3.02314e-28
PANK1	-1.56085	5.69625	151.915	4.93928e-30	3.43677e-28
ZADH2	-1.04541	4.57834	151.758	5.23568e-30	3.59047e-28
GPM6A	-3.11932	1.26801	151.675	5.39907e-30	3.6848e-28
FOSB	-3.21825	5.34139	151.13	6.60675e-30	4.44522e-28
GSTZ1	-2.00041	5.69793	150.142	9.53272e-30	6.26612e-28
RASGEF1B	-1.81983	4.41938	149.773	1.09327e-29	7.1207e-28
SERTAD1	-1.54004	4.14539	149.532	1.19538e-29	7.71531e-28
MPC1	-1.51238	6.43198	148.736	1.6077e-29	1.01023e-27
C1R	-1.75409	10.3901	147.883	2.20909e-29	1.34087e-27
SLC35D1	-1.34449	6.26784	146.572	3.60412e-29	2.14004e-27
ZFP36L1	-1.08579	7.82592	146.563	3.61575e-29	2.14004e-27
NCOR1	-1.12669	5.8267	146.245	4.07213e-29	2.4002e-27
CYR61	-1.98613	5.97615	145.169	6.0914e-29	3.48947e-27
ACADSB	-1.74908	7.99636	143.856	9.96697e-29	5.61932e-27
ALDH2	-1.66164	9.80786	143.626	1.08668e-28	6.10251e-27
ID2	-1.43377	7.36626	143.351	1.20498e-28	6.72228e-27
N4BP2L1	-1.4311	4.69432	143.011	1.36944e-28	7.60063e-27
ADGRG7	-2.6796	2.44102	142.969	1.39128e-28	7.69194e-27
NDRG2	-1.48625	7.67257	142.032	1.97998e-28	1.06575e-26
IER2	-1.31813	6.10235	141.405	2.50801e-28	1.33986e-26
PXDC1	-1.32279	6.79947	141.366	2.54498e-28	1.35454e-26
SOCS2	-2.17216	4.46978	141.173	2.737e-28	1.44594e-26
LILRB5	-1.91071	2.87388	140.789	3.1646e-28	1.65348e-26
IL1RN	-2.11281	6.08071	139.875	4.46995e-28	2.30178e-26
LARP1B	-1.10156	4.75169	139.799	4.59966e-28	2.3516e-26
MS4A6A	-1.79822	4.6107	139.069	6.06468e-28	3.02471e-26
AGL	-1.48018	5.25724	137.216	1.22517e-27	5.86436e-26
[truncated: 789 more rows]
