# Supplementary material for: Identification of modules and novel prognostic biomarkers in liver cancer through integrated bioinformatics analysis
Source: FEBS Open Bio. 2020 Oct 27;10(11):2388–403. doi: 10.1002/2211-5463.12983 (PMC7609804; doi:10.1002/2211-5463.12983)
Supplement: Supplementary file 4 — Table S4. The genes in the blue module. [file FEB4-10-2388-s004.xlsx]

## Sheet: Sheet1
Genes in the blue module
PLVAP
UBE2T
ARHGEF39
MXD3
CDKN3
CDC25C
CDCA5
CENPF
NUF2
FBXO43
PRC1
KIFC1
SKA1
SPC24
TROAP
HJURP
NDC80
MELK
CENPL
CCNB1
CCNB2
RACGAP1
KIF4A
EZH2
NEK2
SPATS2
EXO1
NCAPG
ASPM
C5orf34
BUB1
BIRC5
CDK1
KIF2C
CEP131
CDCA3
CDCA8
DLGAP5
CENPA
KIF20A
FLVCR1
PKMYT1
EME1
PTTG1
KIF18B
SKA3
TRAIP
TOP2A
AURKA
SPC25
HMMR
SPDL1
FOXM1
CDC20
PLK1
UBE2C
TARBP1
RRM2
CENPE
TBC1D16
TTK
TRIP13
DTL
DSCC1
PARPBP
ANLN
E2F1
CDC6
GTSE1
MND1
ANKRD52
CDT1
CENPI
MKI67
UCK2
BUB1B
TICRR
ZIC2
USP21
IQGAP3
NCAPH
AURKB
ERCC6L
GMNN
CDC45
KIF14
TONSL
TCF19
CENPM
TBC1D31
XRCC3
EHMT2
SGO1
CCNF
CKAP2L
CDKN2A
DEPDC1
NEIL3
KIF23
CEP250
MYBL2
FANCI
KIF18A
PBK
STIL
RFC4
USP49
C21orf58
ASF1B
KMT5C
NVL
ARHGAP11A
ZWINT
MTFR2
ORC1
SGO2
XRCC2
MSH2
RNASEH2A
DENND4B
PRIM2
KIAA1841
UBAP2L
TEDC2
CENPW
FEN1
STMN1
E2F8
CENPH
SHCBP1
RECQL4
KIF15
MTBP
WDR62
DBF4B
CCNA2
ORC6
KHDC4
CBFA2T2
E2F2
IQCC
GINS1
FAM83D
NUSAP1
POLQ
CHAF1A
ADCY6
RUSC1
CDKN2C
SOCS7
PCLAF
FANCG
CAPN11
MAD2L1
CENPK
CAD
CDCA2
FANCD2
MCM6
RAD54L
MCM3
COX4I2
ECT2
TACC3
UHRF1
CHTF18
GPC3
MCM2
CDH24
KCTD7
KIF11
FAAP24
FAM72D
PIF1
MDK
RAD51
TK1
RAD54B
HOXA13
CEP55
MYO19
CLK2
TMEM201
MESP2
TRIM45
E2F7
RDM1
MCM10
FBXL18
HASPIN
CCHCR1
CENPU
WDHD1
DSN1
POLD1
PLK4
OTX1
RHNO1
HAUS5
CHAF1B
ABCC5
DIAPH3
HELLS
WDR76
PRR11
TIGD1
CDC7
FOXK1
MAST2
KIAA1522
POLA2
TCOF1
OIP5
RAD51AP1
YEATS2
SAPCD1
TMEM106C
GPRIN1
TRAF2
BLM
GNAZ
UBE2S
CHEK1
ACLY
KIFC2
NAA40
IRAK1
PRPF3
CBX2
C17orf53
LIN9
MCM4
DEPDC1B
TP73
MAP3K9
MSH5
RFX5
KPNA2
FAM111B
NDOR1
LIG1
ZIC5
LHX4
ASB16
ARHGEF11
CCDC34
ZNF605
CDCA4
FANCE
KNTC1
ZSCAN9
DTYMK
ACYP1
ZKSCAN3
BCAN
ARHGAP33
RNFT2
ZBTB12
ZNF789
CACYBP
KIF24
ENAH
GPSM2
MCM7
MCM5
PSMC3IP
ATAD5
TPX2
TMEM262
PLPPR2
HSF2BP
RAB11FIP4
ERFE
NXPH4
H2AFZ
DNAJC6
NCAPD2
CIP2A
TUBG1
FANCB
CENPO
TCF15
ATAD2
TRIM59
CENPP
ZBED8
CLSPN
SOGA1
CENPJ
C4orf46
GINS3
GPR19
CCNE1
NSD2
FAM222A
PPP2R3B
THEM5
MAFG
POLE2
G6PD
ZGRF1
SLC26A2
DDIAS
PAQR4
HMGB2
PHF19
PCNA
CCNE2
C20orf96
CCDC163
CEP152
BCL9
CCDC28B
FAM72A
WHRN
GINS2
BRSK1
PSPH
TMEM145
MAPK8IP2
PABPC1L
CEP72
SBF1
H2AFX
CSPG5
CDC25A
LMNB2
ATAT1
MCM8
IDUA
TYMS
SCN4A
GABRE
COCH
SAPCD2
DNMT3B
RTKN2
INCENP
STRIP2
ITPKA
CLCN2
L3MBTL1
TLDC2
BICDL1
RBP7
MAMSTR
FGD1
DNA2
CHML
RNF157
PRIM1
FAM72B
PIMREG
DNMT1
NCAPG2
TIGD7
PKN3
IGSF3
GTF2IRD1
SIPA1L3
BAIAP2L2
EBF3
DCST1
PIAS3
2019-09-03
SLC36A1
RMI2
RIBC2
RBL1
CKAP2
ZNF341
QRICH2
ADM2
ZNF572
IGF2BP3
POU5F1
SPINDOC
BFSP1
PDE4C
NRM
TIGD3
CKS2
UBD
TDRKH
CD109
YJEFN3
REXO5
SFN
FIGNL1
RFC3
SPDYA
PSRC1
CHKA
VASH2
PLEKHH1
POC1A
CTSV
BRICD5
CDCA7
MEX3A
KCP
NECTIN1
DLG5
SPAG5
GOLGA6L9
BRCA2
GINS4
TMCO3
SASS6
SLC2A5
EPPK1
PRRT2
SULT1C2
BARD1
DOCK3
RAP2A
C11orf80
PLXNC1
ELL3
MMS22L
GAREM2
STXBP4
GBP2
RELL2
DDX11
TTF2
LCN2
RHEBL1
ZNF71
FSD1L
SERPINI1
CCL25
CCDC180
CDK5R1
NR6A1
ZNF300
C1QL1
SCML2
CNTD1
C18orf54
ANO2
FANCA
DDX39B
BRIP1
ATP6V1C2
E2F5
TNFSF4
FAM24B
CDKN2B
ZMYND10
CCSAP
ZNF530
SQLE
SNX22
PFKFB4
VAMP1
NEB
LAPTM4B
VWF
PLCB1
FHAD1
ZNF681
EID2B
GDPD1
C19orf57
FBXO32
CBR3
MNS1
BORA
ESCO2
TRAM1L1
LMNB1
MYBL1
MCF2L2
HIST1H3E
CNIH2
KIF20B
CAMK2N2
IFT80
ZNF385C
ANKRD29
CDC25B
KLHL23
ZNF57
PLA2G4C
MICB
LY6G5B
ANKRD65
FAM78B
ZNF738
ANKS1B
GOLGA8A
GPR137C
GAS2L3
WDR88
CNTNAP1
PEG10
SMC4
C12orf75
ZNF736
ADAMTS16
ZBED6CL
FABP4
LTO1
EEF1A2
ENTPD2
PGBD1
FGF13
ADAM23
STAMBPL1
C5orf30
HIST1H4I
PRR19
PLCD4
ZIC4
PRTFDC1
ZNF85
PGGHG
NAALADL1
BTNL8
ESPL1
TRIM31
APOBEC3B
ILDR2
CAPN12
ABCC4
TET1
SCARA3
ZNF724
SCN4B
KITLG
CHEK2
CPT1B
KIF7
AGPAT4
MFSD2B
KCNMB3
FIGNL2
NIPAL2
TDGF1
HIST1H1C
C15orf48
B3GNT5
INAVA
SCAMP5
SSC4D
TMEM98
RIMS3
SEMA7A
SLC13A4
PACSIN1
GUCY2C
CPLX1
KRT86
ANKLE1
ZNF781
NOS2
GDAP1
SSPO
CDK3
NDRG1
TMIE
STOX1
MTMR7
STUM
RPL39L
TLE6
MMP1
SCGN
ADAMTS6
PLCH2
MPPED2
ZNF257
ZNF714
ASRGL1
NRSN2
YBX2
CCR10
TUBB4A
ZNF93
SLC44A5
CBLN1
FMO1
ZNF726
RAVER2
VNN2
FOXN4
MLLT11
ZNF90
SRSF12
C1orf105
LRP4
PHLDA3
LRP12
ZNF239
SCUBE1
MPP2
SOAT2
ZNF285
PKIB
ULBP2
PMEL
RAMP1
ST6GALNAC2
EGLN3
ELOVL7
KEL
TUBA4B
LMOD1
SLC26A3
UGT3A2
TRABD2A
CLGN
EFCAB12
RHCG
SBK1
ZNF711
RHEX
LIPE
SLC16A9
EDA2R
FOXQ1
GPC5
HSPA6
RASEF
SMPDL3B
FBLL1
COL9A3
DHRS2
DNAAF1
PTCHD4
LYPD6
ILDR1
CHI3L1
LEFTY1
CSRNP1
RND3
VIPR1
ZFP36
FCN2
CDC37L1
C1RL
ADRA2B
PHLDA1
NRBF2
MCL1
DNASE1L3
ACADS
DUSP6
IL1RAP
EGR1
LYVE1
PNRC1
BCO2
LCAT
CYP26A1
ZC2HC1C
MAP2K3
SLC38A2
FOXO1
FOSB
GSTZ1
RASGEF1B
SERTAD1
MPC1
C1R
IER2
SOCS2
GADD45B
LDLR
FXN
DIRAS3
CCL14
TAPT1
NFIL3
MMAA
DHODH
RNF125
RIPK4
MBNL2
ATF3
ANTXR2
MSRA
ANKRD55
ZCCHC24
ARL5B
DLC1
GNA14
DUSP1
KLF6
CBR4
RMDN2
PDE7B
WEE1
CFI
HAMP
KBTBD11
C1S
STARD5
PNPLA7
MT2A
MYOM2
BACH2
CYP39A1
APOL6
NR3C2
NR4A2
SERPING1
HBB
MT1F
LRG1
HS3ST3B1
RANBP3L
GNAO1
MT1X
VKORC1
AQP7
SYDE2
TTC39B
RDH5
NTN4
RNF165
PPM1K
CD81
MAFF
IGFBP4
TMPRSS2
CD14
MT1E
AVPI1
DTX1
NNMT
FANCC
ADRA1B
FAM167B
PEX11G
ABLIM3
ALDH4A1
C9
GLUD1
CXCL2
PRR18
PHGDH
PLIN1
GABARAPL1
ATOH8
KCND3
AKAP3
CASS4
SLC16A4
MT1H
ALPL
STEAP4
ODF3L1
GADD45G
SHBG
OGDHL
NAALADL2
MYC
FBXO15
AOX1
RNASE4
PCDH9
TMEM47
CARMIL3
MTRNR2L8
MT1G
SAA2-SAA4
EFHD1
FGL1
SAA2
HBA2
MT1M
SLCO1B3
MPPED1
IFIT1
APCS
HGFAC
CAMK2B
SAA1
RASD1
FAM160A1
EYA2
PDE11A
SLCO4C1
CYP2E1
TNFSF11
PLEK2
LRCOL1
SPATA18
SELE
ANGPTL1
GSTM5
MT1A
FAM151A
KANK4
miR-224-5p
miR-105-5p
miR-767-5p
miR-452-5p
miR-452-3p
miR-93-5p
miR-9-5p
miR-1266-5p
miR-4746-5p
miR-500a-3p
miR-589-5p
miR-1180-3p
miR-34a-5p
miR-532-5p
miR-19a-3p
miR-1468-5p
miR-29c-5p
miR-24-1-5p
miR-29c-3p
miR-139-5p
miR-139-3p
LINC00470
TYMSOS
SREBF2-AS1
C9orf163
FLVCR1-DT
TDRKH-AS1
LINC02487
LINC00862
HCG27
AC022007.1
C1orf220
AC025171.2
C1orf229
PRKAR2A-AS1
AC016027.1
RUSC1-AS1
AL606489.1
TEX41
LENG8-AS1
DNAJC9-AS1
FLJ31104
MELTF-AS1
AL021707.2
AL512770.1
AL590666.2
MORF4L2-AS1
AC112484.1
LINC01750
LINC02015
AL162377.1
AC007364.1
DCST1-AS1
GNG12-AS1
RGS51
B4GALT1-AS1
LINC00894
AL359076.1
LINC00896
MIR600HG
AL139412.1
FOXD2-AS1
AL669831.5
AL109615.3
MYLK-AS1
CDKN2B-AS1
AC092910.3
AL162431.2
HOTTIP
AC010973.2
RNF139-AS1
DDX11-AS1
BAALC-AS1
LY6E-DT
AC055713.1
PURPL
AP006623.1
AP000808.1
AC100810.1
LINC02365
RHPN1-AS1
AP006284.1
AC136475.3
AP002807.1
ZNF252P-AS1
LINC00346
TMPO-AS1
AC084033.3
AC004816.1
AF111167.2
AC012236.1
AC009414.2
AL133367.1
AP002761.4
AC069224.1
AL590004.3
AC003102.1
FBXL19-AS1
AL158212.3
CAPN10-DT
LINC01355
MAFTRR
AC068987.4
AC024361.1
AC087741.1
AC012676.1
AC022211.2
AC145343.1
AC099850.3
MAFG-DT
AC079466.1
AC138150.2
AC008735.2
AC009005.1
AC132192.2
AC010643.1
LINC00528
AC011503.2
AC232271.1
AC016773.1
TMCC1-AS1
AC010201.2
AL031055.1
AC073195.1
AC104118.1
AL136162.1
AC012073.1
AL365181.2
Z97832.2
AL365181.3
AC016394.1
AC019131.2
AC069544.1
AL353708.3
AL035563.1
AC102953.2
AC009275.1
AL355488.1
AC092119.2
ZKSCAN2-DT
AL121906.2
AL391095.2
AL035461.2
AC145285.6
AL139385.1
AL161891.1
AC005332.5
AC079174.2
AL035252.3
AC139100.2
AC121338.2
AL161645.1
LINC00624
AC245060.6
FP671120.4
SNHG4
