# Supplementary material for: Identification of modules and novel prognostic biomarkers in liver cancer through integrated bioinformatics analysis
Source: FEBS Open Bio. 2020 Oct 27;10(11):2388–403. doi: 10.1002/2211-5463.12983 (PMC7609804; doi:10.1002/2211-5463.12983)
Supplement: Supplementary file 5 — Table S5. The miRNA–mRNA pairs in the ceRNA network. [file FEB4-10-2388-s005.xlsx]

## Sheet: Sheet1
miRNA	RNA
hsa-miR-1266-5p	KCTD7
hsa-miR-1266-5p	ATAT1
hsa-miR-1266-5p	PFKFB4
hsa-miR-1266-5p	RNFT2
hsa-miR-500a-3p	RNFT2
hsa-miR-1266-5p	CSRNP1
hsa-miR-1266-5p	TMEM201
hsa-miR-1266-5p	KIF18A
hsa-miR-1266-5p	MAP3K9
hsa-miR-767-5p	MAP3K9
hsa-miR-1266-5p	UCK2
hsa-miR-1266-5p	SBK1
hsa-miR-1266-5p	FOXK1
hsa-miR-1266-5p	E2F7
hsa-miR-1266-5p	CDCA8
hsa-miR-1266-5p	TRIP13
hsa-miR-1266-5p	PHLDA1
hsa-miR-1266-5p	ADAMTS6
hsa-miR-1266-5p	MMAA
hsa-miR-1266-5p	NSD2
hsa-miR-1266-5p	PHF19
hsa-miR-139-5p	LRP12
hsa-miR-139-5p	PLCB1
hsa-miR-139-5p	EME1
hsa-miR-139-5p	PSPH
hsa-miR-139-5p	RAD54B
hsa-miR-139-5p	TEDC2
hsa-miR-139-5p	PLXNC1
hsa-miR-4746-5p	MAFF
hsa-miR-500a-3p	ABCC4
hsa-miR-500a-3p	NAALADL2
hsa-miR-500a-3p	SOCS2
hsa-miR-500a-3p	ZNF85
hsa-miR-1266-5p	ZNF85
hsa-miR-500a-3p	C5orf30
hsa-miR-500a-3p	ZNF711
hsa-miR-500a-3p	PRR11
hsa-miR-500a-3p	KIAA1522
hsa-miR-500a-3p	SCML2
hsa-miR-500a-3p	IGF2BP3
hsa-miR-767-5p	BACH2
hsa-miR-767-5p	PEG10
hsa-miR-767-5p	IL1RAP
hsa-miR-767-5p	KLF6
hsa-miR-767-5p	GINS1
hsa-miR-767-5p	HS3ST3B1
hsa-miR-767-5p	RTKN2
hsa-miR-767-5p	RND3
hsa-miR-767-5p	SLC36A1
hsa-miR-767-5p	SSC4D
hsa-miR-767-5p	TET1
hsa-miR-1180-3p	MCM6
hsa-miR-500a-3p	DENND4B
hsa-miR-139-5p	MCL1
hsa-miR-767-5p	MCL1
hsa-miR-139-5p	KPNA2
hsa-miR-139-5p	KCND3
hsa-miR-500a-3p	NCAPG2
hsa-miR-767-5p	NCAPG2
hsa-miR-139-5p	HMGB2
hsa-miR-767-5p	OIP5
hsa-miR-139-5p	OIP5
hsa-miR-500a-3p	VIPR1
hsa-miR-1180-3p	FANCA
hsa-miR-500a-3p	POLQ
hsa-miR-767-5p	SGO1
hsa-miR-139-5p	FBXL18
hsa-miR-500a-3p	MCF2L2
hsa-miR-767-5p	MCF2L2
hsa-miR-1266-5p	PDE4C
hsa-miR-500a-3p	CAD
hsa-miR-767-5p	CAD
